# Supplementary material for: Longitudinal plasma nano-proteomics reveals acute systemic responses to radiotherapy and predictive biomarkers of late toxicity
Source: Commun Med (Lond). 2026 Apr 1;6:308. doi: 10.1038/s43856-026-01552-3 (PMC13212878; doi:10.1038/s43856-026-01552-3)
Supplement: Supplementary file 3 — Supplementary Dataset 1 [file 43856_2026_1552_MOESM3_ESM.xlsx]

## Sheet: Supplementary Data 1
Supplementary Data 1. Clinical information of prostate cohort patients.
Patient number	Age	T stage	Histological Subtype	Radiation Dose (Gy)	Fractions	Hormone therapy (duration months)	Months HT before RT	Late RIBT score	Late RIUT score	Elective nodal irradiation
P2	75-79	T3a	Adenocarcinoma	60	20	24m	4	0	2	No
P1	70-74	T3a	Adenocarcinoma	60	20	24m	7	0	0	No
P3	65-69	T3b	Adenocarcinoma	60	20	24m	4	2	1	No
P5	65-69	T3a	Adenocarcinoma	60	20	6m	3	2	0	No
P4	75-79	T2	Adenocarcinoma	60	20	24m	3	2	0	No
P6	70-74	T4	Adenocarcinoma	60	20	24m	4	1	0	No
P7	70-74	T3a	Adenocarcinoma	60	20	24m	3	2	0	No
P9	70-74	T3b	Adenocarcinoma	60	20	24m	3	2	0	No
P8	70-74	T3b	Adenocarcinoma	60	20	24m	5	1	1	No
P11	80-84	T3	Adenocarcinoma	60	20	24m	4	0	0	No
P10	65-69	T3b	Adenocarcinoma	60	20	24m	4	2	2	No
P12	70-74	T2c	Adenocarcinoma	60	20	24m	5	0	1	No
P13	75-79	T2c	Adenocarcinoma	60	20	6m	4	1	1	No
P14	60-64	T3b	Adenocarcinoma	60	20	36m	4	1	0	No
P16	60-64	T4	Adenocarcinoma	60	20	24m	4	1	2	No
P17	75-79	T3	Adenocarcinoma	60	20	24m	4	0	2	No
P18	70-74	T3b	Adenocarcinoma	60	20	24m	4	0	0	No
P19	75-79	T3a	Adenocarcinoma	60	20	24m	4	2	0	No
P20	75-79	T3a	Adenocarcinoma	60	20	24m	4	0	0	No
P21	70-74	T3a	Adenocarcinoma	60	20	24m	3	0	0	No
P22	75-79	T2c	Adenocarcinoma	60	20	24m	4	1	1	No
P24	65-69	T3b	Adenocarcinoma	60	20	24m	4	0	0	No
P25	75-79	T2c	Adenocarcinoma	60	20	24m	3	1	1	No
P26	75-79	T3a	Adenocarcinoma	60	20	24m	3	0	0	No
P27	80-84	T3b	Adenocarcinoma	60	20	24m	3	0	0	No
P28	75-79	T3b	Adenocarcinoma	60	20	24m	4	0	0	No

## Sheet: Supplementary Data 2
Supplementary Data 2. Clinical information of bladder cohort patients.
Patient number	Age	Gender	T stage	Histological Subtype	Radiation Dose (Gy)	Fractions	Chemotherapy	Neoadjuvant chemotherapy	Elective nodal irradiation
P1	80-84	Male	3	Transitional Cell Carcinoma	52.5	20	GemX (Gemcitabine with Concurrent RT)	Yes- Gemcitabine and Cisplatin	No
P2	60-64	Male	2	Transitional Cell Carcinoma	60	20	GemX (Gemcitabine with Concurrent RT)	Yes- Gemcitabine and Cisplatin	No
P3	70-74	Female	2	Squamous cell carcinoma	52.5	20	GemX (Gemcitabine with Concurrent RT)	No	No
P5	65-69	Male	2	Transitional Cell Carcinoma	55	20	GemX (Gemcitabine with Concurrent RT)	Yes- Gemcitabine and Cisplatin	No
P4	75-79	Male	2	Transitional Cell Carcinoma	52.5	20	GemX (Gemcitabine with Concurrent RT)	Yes- Gemcitabine and Cisplatin	No
P6	55-59	Male	2	Transitional Cell Carcinoma	55	20	GemX (Gemcitabine with Concurrent RT)	Yes- Gemcitabine and Cisplatin	No
P7	75-79	Male	2	Transitional Cell Carcinoma	52.5	20	GemX (Gemcitabine with Concurrent RT)	No	No
P8	70-74	Male	3	Transitional Cell Carcinoma	55	20	GemX (Gemcitabine with Concurrent RT)	Yes- Gemcitabine and Carboplatin	No
P9	70-74	Male	3	Transitional Cell Carcinoma	52.5	20	GemX (Gemcitabine with Concurrent RT)	Yes- Gemcitabine and Cisplatin	No
P10	65-69	Male	3	Transitional Cell Carcinoma	52.5	20	GemX (Gemcitabine with Concurrent RT)	Yes- Gemcitabine and Cisplatin (Metastatic)	No
P11	75-79	Male	3	Transitional Cell Carcinoma	55	20	GemX (Gemcitabine with Concurrent RT)	No	No
P12	60-64	Male	3	Transitional Cell Carcinoma	52.5	20	GemX (Gemcitabine with Concurrent RT)	Yes- Gemcitabine and Cisplatin	No
P16	65-69	Male	3	Transitional Cell Carcinoma	52.5	20	GemX (Gemcitabine with Concurrent RT)	Yes- Gemcitabine and Cisplatin	No
P17	65-69	Male	2	Transitional Cell Carcinoma	52.5	20	GemX (Gemcitabine with Concurrent RT)	Yes- Gemcitabine and Cisplatin	No
P18	70-74	Male	2	Transitional Cell Carcinoma	52.5	20	GemX (Gemcitabine with Concurrent RT)	Yes- Gemcitabine and Cisplatin	No
P19	65-69	Female	3	Transitional Cell Carcinoma	55	20	GemX (Gemcitabine with Concurrent RT)	No	No
P20	75-79	Male	2	Small Cell Carcinoma	55	20	GemX (Gemcitabine with Concurrent RT)	Yes- Carboplatin and Etoposide	No
P21	60-64	Male	2	Small Cell Neuroendocrine Carcinoma	55	20	GemX (Gemcitabine with Concurrent RT)	Yes- Carboplatin and Etoposide	No
P22	55-59	Male	3	Transitional Cell Carcinoma	52.5	20	GemX (Gemcitabine with Concurrent RT)	No	No
P23	70-74	Male	3	Transitional Cell Carcinoma	52.5	20	GemX (Gemcitabine with Concurrent RT)	No	No
P24	75-79	Male	2	Transitional Cell Carcinoma	52.5	20	BCON	No	No
P25	70-74	Male	2	Transitional Cell Carcinoma	52.5	20	GemX (Gemcitabine with Concurrent RT)	No	No
P26	70-74	Male	3	Transitional Cell Carcinoma	52.5	20	GemX (Gemcitabine with Concurrent RT)	Yes- Gemcitabine and Carboplatin	No

## Sheet: Supplementary Data 3
Supplementary Data 3. Clinical information of head and neck cohort patients.
Patient number	Age	Gender	T stage	Primary site	Histological subtype	Radiation Dose (Gy)	Fractions	Chemotherapy regimen	Elective nodal irradiation
P1	55-59	Male	T4a	Oropharynx	Squamous cell carcinoma	66	30	Cisplatin 100mg/m²	yes
P2	55-59	Male	T2	Oropharynx	Squamous cell carcinoma	66	30	Cisplatin 100mg/m²	yes
P3	60-64	Male	T2	Oropharynx	Basaloid carcinoma	66	30	Cisplatin 100mg/m²	yes
P4	65-69	Male	T4a	Oropharynx	Basaloid carcinoma	66	30	Cisplatin 100mg/m²	yes
P7	55-59	Female	T2	Oropharynx	Squamous cell carcinoma	66	30	Cisplatin 100mg/m²	yes
P8	45-49	Male	T1	Oropharynx	Squamous cell carcinoma	66	30	Single agent Carboplatin (AUC = 6)	yes
P9	50-54	Male	T3	Oropharynx	Squamous cell carcinoma	66	30	Cisplatin 100mg/m²	yes
P11	55-59	Male	T4a	Oropharynx	Squamous cell carcinoma	66	30	Cisplatin 100mg/m²	yes
P13	60-64	Male	T1	Oropharynx	Squamous cell carcinoma	66	30	Cisplatin 100mg/m²	yes
P14	50-54	Male	T4a	Oropharynx	Squamous cell carcinoma	66	30	Single agent Carboplatin (AUC = 6)	yes
P18	55-59	Male	T4a	Oropharynx	Squamous cell carcinoma	66	30	Single agent Carboplatin (AUC = 6)	yes

## Sheet: Supplementary Data 4
Supplementary Data 4. Summary table of per-cohort sample sizes at each time point
	Time points ( n of samples)
Cohort name	t0	t1	t2	t3	t4	t5	t6
Prostate	26	23	23	24	23	-	-
Bladder	23	23	20	22	22	-	-
Head and neck	11	8	8	7	9	8	7

## Sheet: Supplementary Data 5
Supplementary Data 5. Summary table of computational methods
Step/Analysis	Software / Tool	Version used	Parameters / Settings	Notes
Mass spectrometry analysis (Feature detection, alignment, and quantitation)	Progenesis LC-MS	v3.0	Automatic feature detection; max peptide charge = 5; Hi-N (N=3) quantitation	Representative reference run automatically selected; relative protein abundance calculated
Peptide-to-feature mapping	Progenesis QI	v3.0	PSM score > 20; FDR = 1%	Peptides mapped to features post-Mascot identification
Protein identification	Mascot Server	v2.5.1	SwissProt_2018_01 (Homo sapiens) and Trembl; Trypsin, 1 missed cleavage; precursor mass tolerance 15 mmu; fragment mass tolerance 8 ppm; Oxidation (M, variable), Carbamidomethyl (C, fixed); ESI-QUAD-TOF	Decoy search disabled
Differential abundance analysis	Progenesis QI	v3.0	Paired t-test; Benjamini-Hochberg FDR < 1%; one-way ANOVA for fold-change	Repeated-measures design controlling for inter-individual variability
Clustering & kinetic plots	Python (SciPy)	v3.10.19	hierarchical clustering with complete linkage & Euclidean metric; cluster definition: fcluster; cluster quality: Silhouette Score	Average protein abundance plotted over time per cluster
Multi-Omics Factor Analysis (MOFA)	mofapy2	v1.0	Latent factors explaining ≥2% variance; hierarchical clustering; t-test for differential analysis	Identifies patient subgroups and key protein contributors
Pathway enrichment	Enrichr / GO BP	2021	Adjusted p-value < 0.01	Output: enriched pathways, genes, odds ratio, number of proteins; visualization in RStudio

## Sheet: Supplementary Data 6
Supplementary Data 6. Summary table of the number of identified proteins per cohort and time point
	Number of identified protein
Cohort name	t0	t1	t2	t3	t4	t5	t6
Prostate	561	574	565	567	559	-	-
Bladder	518	516	520	499	550	-	-
Head and neck	471	421	446	462	441	459	431

## Sheet: Supplementary Data 7
Supplementary Data 7. Full list of proteins identified by Progenesis analysis as differentially abundant in the prostate cohort between t0 and t1, t0 and t3, and t0 and t_end. Only proteins with a p-value < 0.05 are shown. Proteins with a q-value < 0.05 were considered as DAPs in the study and included in the volcano plots in Fig. 2a–c.
Prostate (t0 Vs t1)
Accession	Description	Gene name	Median t0	Median t1	Anova (p-value)	Ajusted p-value (q-value)	Max fold change
Downregulated
A0A024RBU1_HUMAN	ATP-binding cassette, sub-family B (MDR/TAP), member 9, isoform CRA_f	ABCB9	3.92458	1154.93	6.90355e-06	0.00104576	2.07852
C9JKV3_HUMAN	Tissue factor pathway inhibitor (Fragment)	TFPI	9917.21	6346.41	4.99986e-05	0.00252463	1.62969
FCN3_HUMAN	Ficolin-3	FCN3	2.34777e+06	702199	6.93721e-05	0.00253648	2.16346
A0A024R5Q4_HUMAN	Glycine amidinotransferase (L-arginine:glycine amidinotransferase), isoform CRA_a	GATM	6312.87	1613.78	7.25594e-05	0.00253648	5.31859
HABP2_HUMAN	Hyaluronan-binding protein 2	HABP2	5827.56	0	0.000120695	0.00372214	3.45296
A0A075B6R9_HUMAN	Immunoglobulin kappa variable 2D-24 (non-functional) (Fragment)	IGKV2D-24	1.7035e+06	1.5836e+06	0.000133307	0.00378629	1.18853
KV116_HUMAN	Immunoglobulin kappa variable 1-16	IGKV1-16	107398	58509.6	0.000366565	0.00784045	1.48202
BPIB1_HUMAN	BPI fold-containing family B member 1	BPIFB1	65592	34269.7	0.000529764	0.00943277	2.3281
XPP3_HUMAN	Probable Xaa-Pro aminopeptidase 3	XPNPEP3	1216.27	0	0.00056043	0.00943277	3.70754
A1AT_HUMAN	Alpha-1-antitrypsin	SERPINA1	3.29134e+06	2.20939e+06	0.000682555	0.0098998	1.37716
A0A024R6I7_HUMAN	Alpha-1-antitrypsin	SERPINA1	962837	646329	0.000682555	0.0098998	1.37716
Q5FWF9_HUMAN	IGL@ protein	IGL	1297.67	194.098	0.00105089	0.0144719	2.66901
A0A024R017_HUMAN	Histone H2A	HIST1H2AC	5947.94	2118.59	0.0017345	0.0195998	3.67679
A0A024R6I9_HUMAN	Serpin peptidase inhibitor, clade A (Alpha-1 antiproteinase, antitrypsin), member 4, isoform CRA_a	SERPINA4	14106	10775.9	0.00187009	0.0200697	1.39355
A1AG1_HUMAN	Alpha-1-acid glycoprotein 1	ORM1	166542	103844	0.00208546	0.0206829	1.54134
HEMO_HUMAN	Hemopexin	HPX	1.23749e+06	931726	0.00227148	0.021963	1.29374
A0A1S5UZ24_HUMAN	Macrophage receptor	MARCO	88987.8	71374.2	0.0030447	0.027673	1.54316
A2MYE1_HUMAN	A30 (Fragment)		274877	195816	0.00353421	0.0297217	2.11913
Q8TCZ8_HUMAN	Apolipoprotein E (Fragment)	APOE	396887	300271	0.00405812	0.0312531	1.135
FCN1_HUMAN	Ficolin-1	FCN1	134208	74891.9	0.00414614	0.0312531	1.56316
PIP_HUMAN	Prolactin-inducible protein	PIP	15477.2	4384.27	0.00418035	0.0312531	3.32684
A0A0S2Z3D5_HUMAN	Apolipoprotein E isoform 1 (Fragment)	APOE	8.55449e+07	6.99809e+07	0.00421117	0.0312531	1.35581
A1BG_HUMAN	Alpha-1B-glycoprotein	A1BG	167695	106991	0.00471256	0.0329477	1.28387
OIT3_HUMAN	Oncoprotein-induced transcript 3 protein	OIT3	19134.9	12812.7	0.00494309	0.0336455	2.63859
THRB_HUMAN	Prothrombin	F2	163576	127347	0.00499794	0.0336455	1.31201
PCLO_HUMAN	Protein piccolo	PCLO	674.433	4530.83	0.00505466	0.0336455	1.21551
TTHY_HUMAN	Transthyretin	TTR	1.02688e+06	890795	0.00510851	0.0336455	1.1525
HV70D_HUMAN	Immunoglobulin heavy variable 2-70D	IGHV2-70D	32662.5	28574.2	0.00543675	0.0343153	1.26448
K2C1B_HUMAN	Keratin, type II cytoskeletal 1b	KRT77	4145.01	1740.42	0.00666517	0.0398547	1.8859
DCD_HUMAN	Dermcidin	DCD	55402.5	37091.3	0.00761155	0.0430963	1.3337
PGRP2_HUMAN	N-acetylmuramoyl-L-alanine amidase	PGLYRP2	58366.4	46626.3	0.00897093	0.0458067	1.2392
H0YMD1_HUMAN	Low-density lipoprotein receptor	LDLR	0	0	0.00957101	0.0474343	9.7588
FCN2_HUMAN	Ficolin-2	FCN2	422453	352914	0.0123293	0.0540402	1.23795
CBG_HUMAN	Corticosteroid-binding globulin	SERPINA6	4612.6	1839.73	0.0123701	0.0540402	1.77116
A0A024R4F1_HUMAN	Enolase 1, (Alpha), isoform CRA_a	ENO1	7089.98	1953.72	0.0129617	0.0553993	1.61067
A0A024QZN4_HUMAN	Vinculin, isoform CRA_c	VCL	85598	48582.1	0.0130439	0.0553993	1.37849
LBP_HUMAN	Lipopolysaccharide-binding protein	LBP	252072	181217	0.0142458	0.0572913	1.63351
A2J1M5_HUMAN	Rheumatoid factor RF-IP4 (Fragment)		49225.1	34768.1	0.0148512	0.0574535	1.61291
CASPE_HUMAN	Caspase-14	CASP14	12402.3	4913.54	0.0151277	0.0574535	1.64798
ATS13_HUMAN	A disintegrin and metalloproteinase with thrombospondin motifs 13	ADAMTS13	16195.4	10351.7	0.0152296	0.0574535	4.24935
A1AG2_HUMAN	Alpha-1-acid glycoprotein 2	ORM2	22147.1	14293	0.015401	0.0574535	1.70589
Q6MZU6_HUMAN	Uncharacterized protein DKFZp686C15213		8027.14	4859.26	0.0166323	0.0608671	1.95955
A0A0F7TD49_HUMAN	IGHV3-7 protein (Fragment)	IGHV3-7	0	0	0.0169736	0.0608671	1.14075
A0A109PW50_HUMAN	IBM-B3 heavy chain variable region (Fragment)		27551.1	22644.3	0.0173327	0.0608671	1.32746
Q7Z2E8_HUMAN	Rearranged Vl3l gene segment (Fragment)	VL3L	6646.61	2606.89	0.0181411	0.0624341	3.68946
FILA2_HUMAN	Filaggrin-2	FLG2	11202.5	3193.57	0.0201234	0.0667518	2.67884
A2NB45_HUMAN	Cold agglutinin FS-1 L-chain (Fragment)		4.39485e+06	3.81159e+06	0.0240018	0.0747089	1.08786
LDHB_HUMAN	L-lactate dehydrogenase B chain	LDHB	322455	201252	0.0254286	0.0764935	1.53895
HV374_HUMAN	Immunoglobulin heavy variable 3-74	IGHV3-74	1.54952e+06	1.38267e+06	0.0270068	0.0798078	1.11968
A0A0B4RUS7_HUMAN	Apolipoprotein A-V, isoform CRA_a	APOA5	212027	175836	0.0300506	0.0850458	1.75198
A0A024R8N9_HUMAN	G protein-coupled receptor, family C, group 5, member C, isoform CRA_d	GPRC5C	2771.65	5817.55	0.0301299	0.0850458	1.62699
Q96SA9_HUMAN	Anti-streptococcal/anti-myosin immunoglobulin kappa light chain variable region (Fragment)		42474.2	24393.1	0.0311538	0.086839	1.4121
A0A068LN13_HUMAN	Ig heavy chain variable region (Fragment)		3938.06	2633.47	0.0317099	0.086839	1.81546
K2C1_HUMAN	Keratin, type II cytoskeletal 1	KRT1	1.71733e+06	746063	0.0321028	0.086839	1.8387
INHBE_HUMAN	Inhibin beta E chain	INHBE	971.517	0	0.0332371	0.0893755	2.21378
A0A024R8D7_HUMAN	Lipocalin 1 (Tear prealbumin), isoform CRA_a	LCN1	2589.77	0	0.0337319	0.0901722	11.8315
H7BZV8_HUMAN	General transcription factor 3C polypeptide 3 (Fragment)	GTF3C3	4206.67	2317.97	0.0339678	0.090272	1.12232
PESC_HUMAN	Pescadillo homolog	PES1	169074	159557	0.0342652	0.090533	1.20125
A0A1Z1VXF2_HUMAN	CD44 protein (Fragment)	CD44	18594.1	13039.7	0.039592	0.101286	1.29622
FETUA_HUMAN	Alpha-2-HS-glycoprotein	AHSG	416176	385356	0.0396722	0.101286	1.27371
LYAM1_HUMAN	L-selectin	SELL	20349	14437.9	0.041362	0.104427	1.45708
A0A0A7C614_HUMAN	MHC class II antigen (Fragment)	HLA-DPB1	121683	89953.2	0.0423706	0.106382	1.52501
A0A024R1T9_HUMAN	ATP-citrate synthase	ACLY	1722.24	478.275	0.042684	0.10658	1.51673
APOA4_HUMAN	Apolipoprotein A-IV	APOA4	3.07042e+06	2.04943e+06	0.0444036	0.109164	1.44795
FA8_HUMAN	Coagulation factor VIII	F8	50063.9	38432.5	0.04492	0.109164	3.33348
H0Y5H9_HUMAN	Serpin B4 (Fragment)	SERPINB4	0	1.3024	0.0470932	0.113234	1.00819
ALBU_HUMAN	Serum albumin	ALB	7.35466e+07	5.49133e+07	0.048165	0.11517	1.27145
Upregulated
FHR1_HUMAN	Complement factor H-related protein 1	CFHR1	29226.9	118590	7.47273e-07	0.000215403	3.83534
H0YAC1_HUMAN	Plasma kallikrein (Fragment)	KLKB1	21569.1	77503.2	9.47984e-07	0.000215403	2.59526
SAMP_HUMAN	Serum amyloid P-component	APCS	327363	512542	9.29875e-06	0.00105644	1.58655
Q9H6N8_HUMAN	cDNA: FLJ22032 fis, clone HEP08743		0	953.623	2.44533e-05	0.00199127	10.6032
H7C220_HUMAN	Anoctamin (Fragment)	ANO7	702667	1.4858e+06	2.84712e-05	0.00199127	2.11549
A0A0S2Z4I5_HUMAN	Complement factor properdin isoform 1 (Fragment)	CFP	579092	1.00759e+06	3.06724e-05	0.00199127	1.55281
A0A024R3Z1_HUMAN	Microtubule-associated protein	MAP2	6.55168e+06	1.35419e+07	4.53314e-05	0.00252463	2.02756
APOA2_HUMAN	Apolipoprotein A-II	APOA2	109071	233916	6.14605e-05	0.00253648	1.60417
Q96SB0_HUMAN	Anti-streptococcal/anti-myosin immunoglobulin lambda light chain variable region (Fragment)		1.7752e+06	2.19879e+06	6.32695e-05	0.00253648	1.42837
Q9UL78_HUMAN	Myosin-reactive immunoglobulin light chain variable region (Fragment)		4.54737e+06	6.4795e+06	0.000122858	0.00372214	1.28305
FBN1_HUMAN	Fibrillin-1	FBN1	7050.06	12700.7	0.000218318	0.00583609	1.72399
IGHG3_HUMAN	Immunoglobulin heavy constant gamma 3	IGHG3	2.04552e+06	8.08172e+06	0.000238031	0.00600956	1.45664
FA11_HUMAN	Coagulation factor XI	F11	3522.82	25676.9	0.000283689	0.00678532	7.23075
Q6IN99_HUMAN	IGL@ protein	IGL	21937.6	42057.9	0.000326648	0.00742218	1.85368
Q9UL86_HUMAN	Myosin-reactive immunoglobulin kappa chain variable region (Fragment)		118705	128534	0.000379562	0.00784045	1.17174
Q5NV88_HUMAN	V1-22 protein (Fragment)	V1-22	123336	588989	0.00045533	0.00899663	2.22089
TM163_HUMAN	Transmembrane protein 163	TMEM163	114612	256848	0.000509782	0.00943277	1.78184
A0A0X9USK2_HUMAN	MS-A6 heavy chain variable region (Fragment)		35666.5	51358.8	0.000542389	0.00943277	1.43773
Q9UL82_HUMAN	Myosin-reactive immunoglobulin light chain variable region (Fragment)		325893	555560	0.000597447	0.00965486	1.88776
O75753_HUMAN	Surf5c (Fragment)	Surf5	8937.43	30349.3	0.000616116	0.00965486	2.48299
A0A024R962_HUMAN	HCG40889, isoform CRA_b	hCG_40889	32670.7	135356	0.0006971	0.0098998	1.58148
HPT_HUMAN	Haptoglobin	HP	1.55701e+08	2.57147e+08	0.00112908	0.0150913	1.35436
PZP_HUMAN	Pregnancy zone protein	PZP	27147.8	65957.7	0.00119054	0.0154581	1.65193
S6BAR0_HUMAN	IgG L chain		108184	148576	0.00130623	0.0164892	1.26217
A0A024R6N9_HUMAN	Serpin peptidase inhibitor, clade A (Alpha-1 antiproteinase, antitrypsin), member 5, isoform CRA_a	SERPINA5	1327.58	1772.32	0.00136917	0.0168166	1.71368
Q9UL70_HUMAN	Myosin-reactive immunoglobulin light chain variable region (Fragment)		33196.6	58246.5	0.00152623	0.0182524	1.80071
Q6P5S8_HUMAN	IGK@ protein	IGK	160960	189130	0.00171644	0.0195998	1.35981
C1S_HUMAN	Complement C1s subcomponent	C1S	410347	571260	0.00176829	0.0195998	1.32291
A0A024R589_HUMAN	Uncharacterized protein	FLJ30934	3507.2	0	0.00189901	0.0200697	1.09158
A0A024R930_HUMAN	Proteoglycan 4, isoform CRA_a	PRG4	1.28443e+06	1.60472e+06	0.00194802	0.0201197	1.26644
IGE_HUMAN	Immunoglobulin epsilon heavy chain		17663.7	23539.7	0.00209357	0.0206829	1.29563
K1H1_HUMAN	Keratin, type I cuticular Ha1	KRT31	424.054	1447.06	0.00239447	0.0226699	4.56178
PHLD_HUMAN	Phosphatidylinositol-glycan-specific phospholipase D	GPLD1	60775.9	73155.7	0.00264511	0.0245318	1.34415
LAMA2_HUMAN	Laminin subunit alpha-2	LAMA2	35696	63698.5	0.00315719	0.028067	1.47708
A2NYU7_HUMAN	Heavy chain Fab (Fragment)		5393.37	10287.7	0.00321157	0.028067	2.60388
A2NYU9_HUMAN	Heavy chain Fab (Fragment)		27089	46668.5	0.00327991	0.0281234	1.39589
KV621_HUMAN	Immunoglobulin kappa variable 6-21	IGKV6-21	259896	321093	0.00359712	0.0297217	1.44396
A2NYU8_HUMAN	Heavy chain Fab (Fragment)		16545.7	23919.6	0.00399619	0.0312531	1.70505
A0A0X9T0H6_HUMAN	GCT-A5 heavy chain variable region (Fragment)		414706	489211	0.00410868	0.0312531	1.2267
Q5NV82_HUMAN	V4-2 protein (Fragment)	V4-2	68545.5	90278.4	0.00426386	0.0312531	1.09336
A0A024R6H1_HUMAN	Serine palmitoyltransferase, long chain base subunit 2, isoform CRA_a	SPTLC2	4.23327e+06	6.86806e+06	0.00439509	0.0317036	1.40282
A0A0S2Z4K3_HUMAN	Protein S isoform 1 (Fragment)	PROS1	2.12072e+07	2.38097e+07	0.00462809	0.0328627	1.19076
Q6S4P3_HUMAN	Ferritin	FTL	0	0	0.00528087	0.0342838	Infinity
PNPH_HUMAN	Purine nucleoside phosphorylase	PNP	0	808.695	0.00541228	0.0343153	7.25978
Q6GMX3_HUMAN	IGL@ protein	IGL	1.97768e+06	2.97345e+06	0.00561731	0.0349693	1.51867
M0R3C9_HUMAN	Neurogenic locus notch homolog protein 3 (Fragment)	NOTCH3	7437.08	13331	0.00636819	0.039108	1.4059
B1N7B9_HUMAN	Cryocrystalglobulin CC2 lambda light chain variable region (Fragment)		248943	374780	0.00650724	0.0394291	1.33398
A2RTY6_HUMAN	Inter-alpha (Globulin) inhibitor H2	ITIH2	804128	1.37887e+06	0.00701888	0.041389	1.42868
PIGR_HUMAN	Polymeric immunoglobulin receptor	PIGR	581070	665179	0.00710393	0.041389	1.1535
GRK4_HUMAN	G protein-coupled receptor kinase 4	GRK4	251959	257695	0.00743887	0.0427919	1.60734
MBL2_HUMAN	Mannose-binding protein C	MBL2	137938	252207	0.00777457	0.0430963	1.55423
A0A120HG44_HUMAN	MS-E1 heavy chain variable region (Fragment)		26853	36332.1	0.0077763	0.0430963	1.40535
Q6PJF2_HUMAN	IGK@ protein	IGK	85036.8	90053.1	0.00809593	0.0439376	1.08929
Q6N092_HUMAN	Uncharacterized protein DKFZp686K18196 (Fragment)		1.78504e+06	2.23508e+06	0.00826366	0.0439376	1.21124
Q6ZW64_HUMAN	cDNA FLJ41552 fis, clone COLON2004478, highly similar to Protein Tro alpha1 H,myeloma		3.0474e+06	3.81571e+06	0.00826366	0.0439376	1.21124
LV319_HUMAN	Immunoglobulin lambda variable 3-19	IGLV3-19	216779	263857	0.00831484	0.0439376	1.21535
A8K5T0_HUMAN	cDNA FLJ75416, highly similar to Homo sapiens complement factor H (CFH), mRNA		3688.83	14115	0.00863464	0.0451031	1.07539
A0A109PP82_HUMAN	MS-C2 light chain variable region (Fragment)		1730.64	4694.57	0.0089599	0.0458067	1.07659
Q5NV92_HUMAN	V5-6 protein (Fragment)	V5-6	99868.4	138325	0.00955059	0.0474343	1.35884
A0A125U0U7_HUMAN	MS-C1 heavy chain variable region (Fragment)		150181	150490	0.00960282	0.0474343	1.11981
SRCRL_HUMAN	Soluble scavenger receptor cysteine-rich domain-containing protein SSC5D	SSC5D	2.74396e+06	5.17806e+06	0.00982646	0.0480171	1.63419
F13B_HUMAN	Coagulation factor XIII B chain	F13B	182530	288891	0.0107249	0.0513004	1.25485
A0A125QYY9_HUMAN	IBM-B2 heavy chain variable region (Fragment)		772763	815468	0.0107408	0.0513004	1.11082
PON1_HUMAN	Serum paraoxonase/arylesterase 1	PON1	1.09755e+06	1.21262e+06	0.0109408	0.0513004	1.2036
A0A024R0T8_HUMAN	Apolipoprotein C-I, isoform CRA_a	APOC1	3.03828e+06	4.65114e+06	0.0109499	0.0513004	1.21382
A0A182DWH7_HUMAN	Selenoprotein P (Fragment)	SELENOP	20417.9	26790.1	0.0112341	0.0520948	1.44943
LV743_HUMAN	Immunoglobulin lambda variable 7-43	IGLV7-43	352750	322119	0.0114423	0.0525241	1.21372
IGLC7_HUMAN	Immunoglobulin lambda constant 7	IGLC7	3082.95	8728.17	0.0117573	0.0534304	1.97852
A0A0X9UWK7_HUMAN	MS-D4 heavy chain variable region (Fragment)		2.5964e+06	3.01301e+06	0.0119309	0.0536825	1.06821
SOX30_HUMAN	Transcription factor SOX-30	SOX30	8180.61	24974.4	0.0121552	0.0540402	1.37317
A0A024R462_HUMAN	Fibronectin 1, isoform CRA_n	FN1	8.64178e+06	1.03806e+07	0.012486	0.0540402	1.25788
Q9UL72_HUMAN	Myosin-reactive immunoglobulin heavy chain variable region (Fragment)	2 SV=1	12256.1	17208.9	0.0132381	0.0557037	1.58692
B2R731_HUMAN	cDNA, FLJ93258, highly similar to Homo sapiens WFIKKN-related protein (WFIKKNRP), mRNA		36.1468	226.229	0.0135188	0.0561126	2.59645
CO5_HUMAN	Complement C5	C5	63163.5	111262	0.0136441	0.0561126	1.30235
A0A0X9T7V9_HUMAN	GCT-A4 light chain variable region (Fragment)		101452	129110	0.0137057	0.0561126	1.1649
F13A_HUMAN	Coagulation factor XIII A chain	F13A1	46792.3	75698.3	0.0138955	0.0563818	1.19242
Q6PIL8_HUMAN	IGK@ protein	IGK	198375	267335	0.0150991	0.0574535	1.11359
IC1_HUMAN	Plasma protease C1 inhibitor	SERPING1	898007	1.18107e+06	0.0151476	0.0574535	1.28415
Q8NEJ1_HUMAN	Uncharacterized protein		284894	380637	0.0151948	0.0574535	1.31228
D3DNU8_HUMAN	Kininogen 1, isoform CRA_a	KNG1	375923	440332	0.0152988	0.0574535	1.24103
LAMB1_HUMAN	Laminin subunit beta-1	LAMB1	13279	21067.9	0.0154239	0.0574535	1.34883
C4BPA_HUMAN	C4b-binding protein alpha chain	C4BPA	7.16491e+07	7.95582e+07	0.0171906	0.0608671	1.11478
B4E1D8_HUMAN	cDNA FLJ51597, highly similar to C4b-binding protein alpha chain		7.20384e+07	7.99904e+07	0.0171906	0.0608671	1.11478
Q5NV69_HUMAN	V1-13 protein (Fragment)	V1-13	750365	901694	0.0173362	0.0608671	1.08263
Q96K68_HUMAN	cDNA FLJ14473 fis, clone MAMMA1001080, highly similar to Homo sapiens SNC73 protein (SNC73) mRNA		2.35326e+07	3.18019e+07	0.0174118	0.0608671	1.16119
Q8NCL6_HUMAN	cDNA FLJ90170 fis, clone MAMMA1000370, highly similar to Ig alpha-1 chain C region		7.02649e+06	9.49556e+06	0.0174118	0.0608671	1.16119
Q6ZVX0_HUMAN	cDNA FLJ41981 fis, clone SMINT2011888, highly similar to Protein Tro alpha1 H,myeloma		46845	74998.1	0.0177935	0.0617265	1.21329
B2RMS9_HUMAN	Inter-alpha (Globulin) inhibitor H4 (Plasma Kallikrein-sensitive glycoprotein)	ITIH4	148527	279170	0.0182722	0.0624341	1.18547
OR1B1_HUMAN	Olfactory receptor 1B1	OR1B1	28473.8	55996.1	0.0185244	0.0628232	1.7841
B1N7B8_HUMAN	Cryocrystalglobulin CC1 kappa light chain variable region (Fragment)		2.82222e+06	3.47193e+06	0.0194951	0.0656255	1.0779
LRP1_HUMAN	Prolow-density lipoprotein receptor-related protein 1	LRP1	55713	60860.4	0.019837	0.0662854	1.09483
A0A125U0V2_HUMAN	GCT-A1 heavy chain variable region (Fragment)		13157.1	21717.9	0.0204134	0.0672229	1.3823
RT35_HUMAN	28S ribosomal protein S35, mitochondrial	MRPS35	3124.11	11270.8	0.0213505	0.0696456	4.28804
A2MYC8_HUMAN	V5-2 protein (Fragment)	V5-2	56139.6	73049.3	0.0214556	0.0696456	1.53069
A0A109PVK5_HUMAN	GCT-A6 heavy chain variable region (Fragment)		34391.4	59392	0.0216177	0.0696743	1.60977
A0A024QZU8_HUMAN	Ras responsive element binding protein 1, isoform CRA_a	RREB1	0	561.33	0.0224695	0.0719094	2.84942
CPN2_HUMAN	Carboxypeptidase N subunit 2	CPN2	144694	234931	0.0228349	0.0725679	1.14098
MTR1A_HUMAN	Melatonin receptor type 1A	MTNR1A	3021.3	5267.51	0.0233367	0.0736477	1.27075
A0A087WU67_HUMAN	Fatty acid desaturase 6	FADS6	23555.8	34242.8	0.0239655	0.0747089	1.66387
Q6MZQ6_HUMAN	Uncharacterized protein DKFZp686G11190		209333	267153	0.0248081	0.0758061	1.25313
A0N7I9_HUMAN	F5-20 (Fragment)	F5-20	130611	166687	0.0248081	0.0758061	1.25313
A0A120HF66_HUMAN	IBM-A1 heavy chain variable region (Fragment)		119738	122010	0.0248655	0.0758061	1.09467
HV313_HUMAN	Immunoglobulin heavy variable 3-13	IGHV3-13	366553	384423	0.0250215	0.0758061	1.17236
D3DTX7_HUMAN	Collagen, type I, alpha 1, isoform CRA_a	COL1A1	42891.6	43553.9	0.0255851	0.0764935	1.23824
TBB1_HUMAN	Tubulin beta-1 chain	TUBB1	4.64352	372.819	0.0270448	0.0798078	15.5141
A0A1W6IYI5_HUMAN	N90-VRC38.08 heavy chain variable region (Fragment)		189631	265626	0.027768	0.0814132	1.08999
B6EDE2_HUMAN	Epididymis luminal protein 180 (Fragment)	HEL180	157345	226864	0.0290098	0.0845088	1.29239
A0N5G5_HUMAN	Rheumatoid factor D5 light chain (Fragment)	V-kappa-3	636030	730208	0.0297291	0.0850458	1.07407
PI16_HUMAN	Peptidase inhibitor 16	PI16	1400.32	4505.67	0.0298566	0.0850458	1.76519
COMP_HUMAN	Cartilage oligomeric matrix protein	COMP	110779	135417	0.0300828	0.0850458	1.15045
A0A024R0P8_HUMAN	Transforming growth factor, beta 1 (Camurati-Engelmann disease), isoform CRA_a	TGFB1	1320.8	1794.99	0.030824	0.0864679	1.3731
A0A0X9V9C4_HUMAN	GCT-A8 heavy chain variable region (Fragment)		477106	562043	0.0318531	0.086839	1.10927
SYF1_HUMAN	Pre-mRNA-splicing factor SYF1	XAB2	352.362	613.135	0.0319254	0.086839	1.31343
A2NV54_HUMAN	Precursor (AA -19 to 108) (Fragment)		54742.7	47486.8	0.0319752	0.086839	1.67641
K7EQ86_HUMAN	KIAA0100, isoform CRA_a	KIAA0100	163998	243596	0.035307	0.0927463	1.24068
Q9UL73_HUMAN	Myosin-reactive immunoglobulin heavy chain variable region (Fragment)		68950.6	92383.2	0.0356475	0.0931025	1.3159
A2NXP9_HUMAN	K light chain variable region (Fragment)		100851	116365	0.0370879	0.096311	1.08835
ATRN_HUMAN	Attractin	ATRN	21924.8	41404.3	0.0390904	0.100934	1.2282
A0A068LKQ5_HUMAN	Ig heavy chain variable region (Fragment)		5123.9	13684	0.0402043	0.102071	2.73348
S6C4Q9_HUMAN	IgG L chain		12889.7	15213.2	0.0436953	0.108509	1.23726
Q9UL88_HUMAN	Myosin-reactive immunoglobulin heavy chain variable region (Fragment)		61411.1	73577.6	0.0448169	0.109164	1.11875
Q9UL84_HUMAN	Myosin-reactive immunoglobulin heavy chain variable region (Fragment)		117324	136734	0.0448528	0.109164	1.36727
AMBP_HUMAN	Protein AMBP	AMBP	473661	700412	0.046127	0.111501	1.20369
A2JA16_HUMAN	Anti-mucin1 light chain variable region (Fragment)		230.602	898.039	0.0484051	0.11517	1.9504
Q5CZ94_HUMAN	Uncharacterized protein DKFZp781M0386		23213.5	29743.7	0.0490362	0.115852	1.44229
A0A1W6IYJ4_HUMAN	N90-VRC38.03 light chain variable region (Fragment)		80.6268	52.1787	0.0492817	0.115852	1.28344
A0A024R2U9_HUMAN	N-acylaminoacyl-peptide hydrolase, isoform CRA_b	APEH	259.772	2563.34	0.0496763	0.115852	3.07224
CO3_HUMAN	Complement C3	C3	2.21703e+06	3.90902e+06	0.0497115	0.115852	1.1416
Prostate (t0 vs t3)
Accession	Description	Gene name	Median t0	Median t3	Anova(pvalue)	Ajusted p-value (q-value)	Max fold change
Downregulated
C9JKV3_HUMAN	Tissue factor pathway inhibitor (Fragment)	TFPI	9728.72	1721.67	1.58303e-10	3.63467e-08	4.71555
LDHB_HUMAN	L-lactate dehydrogenase B chain	LDHB	325524	72750.3	7.02413e-10	4.70124e-08	4.40239
A0A0A0MRJ7_HUMAN	Coagulation factor V	F5	696730	341465	2.84725e-09	1.08956e-07	2.13558
A0A024RBU1_HUMAN	ATP-binding cassette, sub-family B (MDR/TAP), member 9, isoform CRA_f	ABCB9	3.8833	725.427	3.65553e-09	1.19903e-07	1.13594
O75753_HUMAN	Surf5c (Fragment)	Surf5	9764.22	30.3919	3.73006e-08	7.65946e-07	43.8748
FCN3_HUMAN	Ficolin-3	FCN3	2.39288e+06	633836	5.48475e-08	8.63148e-07	2.69784
A0A024R5Q4_HUMAN	Glycine amidinotransferase (L-arginine:glycine amidinotransferase), isoform CRA_a	GATM	5640.52	0	1.49393e-07	2.01771e-06	57.4289
Q15430_HUMAN	Coagulation factor V (Fragment)	F5	69262.6	30947.4	1.98661e-06	1.30124e-05	2.12483
PIP_HUMAN	Prolactin-inducible protein	PIP	14557.5	1869.45	2.5399e-06	1.39987e-05	13.6708
COL11_HUMAN	Collectin-11	COLEC11	294977	170500	2.5607e-06	1.39987e-05	1.54642
A0A024R589_HUMAN	Uncharacterized protein	FLJ30934	4021.26	0	4.99258e-06	2.43896e-05	2.50407
B3KTF7_HUMAN	cDNA FLJ38176 fis, clone FCBBF1000077, highly similar to Exocyst complex component 4		5738.23	778.278	8.93323e-06	3.74347e-05	6.08536
A0A1S5UZ24_HUMAN	Macrophage receptor	MARCO	91984.5	51095.7	1.71772e-05	6.3612e-05	1.83031
LYAM1_HUMAN	L-selectin	SELL	20052.6	1457.48	2.02096e-05	7.36537e-05	4.68102
HABP2_HUMAN	Hyaluronan-binding protein 2	HABP2	5191.47	0	3.60028e-05	0.000111707	2.83837
PESC_HUMAN	Pescadillo homolog	PES1	173984	99710.7	4.81528e-05	0.000137014	1.53447
HORN_HUMAN	Hornerin	HRNR	367535	92117.5	4.83363e-05	0.000137014	2.66847
Q0VAS5_HUMAN	Histone H4	HIST1H4H	6772.84	1117.34	5.6006e-05	0.000147806	5.28664
Q6MZU6_HUMAN	Uncharacterized protein DKFZp686C15213		8275.59	2891.19	5.9019e-05	0.000150566	2.68792
A1AG2_HUMAN	Alpha-1-acid glycoprotein 2	ORM2	22440.9	10081.8	6.76918e-05	0.000167121	2.56828
Q96SA9_HUMAN	Anti-streptococcal/anti-myosin immunoglobulin kappa light chain variable region (Fragment)		38433.5	14097.5	8.04745e-05	0.000194496	1.80367
A0A024R4F1_HUMAN	Enolase 1, (Alpha), isoform CRA_a	ENO1	7014.81	272.289	9.20841e-05	0.000215742	4.29361
KV116_HUMAN	Immunoglobulin kappa variable 1-16	IGKV1-16	114602	44199.8	0.000104352	0.000234897	1.84335
FCN1_HUMAN	Ficolin-1	FCN1	134842	82333.1	0.00016851	0.000355489	1.4305
DSG1_HUMAN	Desmoglein-1	DSG1	5932.85	1636.82	0.000200343	0.000414408	4.4764
A0A024R5Z7_HUMAN	Annexin	ANXA2	11976.8	3406.28	0.000214904	0.00043666	2.22144
Q5FWF9_HUMAN	IGL@ protein	IGL	1291.57	0	0.00023067	0.000456374	2.13469
DESP_HUMAN	Desmoplakin	DSP	54519.4	15184.8	0.000242654	0.000472154	2.94034
A2J1M5_HUMAN	Rheumatoid factor RF-IP4 (Fragment)		38469	18771.7	0.000280848	0.000524256	2.30783
GNAI2_HUMAN	Guanine nucleotide-binding protein G(i) subunit alpha-2	GNAI2	37028.4	19030	0.000422682	0.00074653	1.78296
ABCA7_HUMAN	ATP-binding cassette sub-family A member 7	ABCA7	6.34981e+07	2.87509e+07	0.000434993	0.000762409	2.16466
A0A024R017_HUMAN	Histone H2A	HIST1H2AC	5216.13	2267.28	0.000472514	0.000815717	4.12217
H7C2R1_HUMAN	NADH dehydrogenase [ubiquinone] 1 alpha subcomplex subunit 3 (Fragment)	NDUFA3	6876.76	1235.38	0.000511514	0.000869963	4.33267
K2C6B_HUMAN	Keratin, type II cytoskeletal 6B	KRT6B	28410.6	8612.4	0.000636446	0.00103638	4.53555
A0A075B6R9_HUMAN	Immunoglobulin kappa variable 2D-24 (non-functional) (Fragment)	IGKV2D-24	1.64057e+06	1.38519e+06	0.000707816	0.00113648	1.19053
Q2HZZ0_HUMAN	Coagulation factor V (Fragment)	Homo sapiens	1725.57	890.178	0.000725718	0.00114915	2.55076
TMOD1_HUMAN	Tropomodulin-1	TMOD1	18006.9	9103.04	0.000739758	0.00116336	3.44617
A0N5G1_HUMAN	Rheumatoid factor C6 light chain (Fragment)	V-kappa-1	1.08083e+06	795924	0.000806532	0.00125123	1.26476
NRK_HUMAN	Nik-related protein kinase	NRK	19366.8	2386.38	0.00101847	0.00154863	2.23602
OIT3_HUMAN	Oncoprotein-induced transcript 3 protein	OIT3	16217.1	6759.59	0.00118558	0.00176761	4.52939
A0A068LN13_HUMAN	Ig heavy chain variable region (Fragment)		4132.37	1074.79	0.00119468	0.00176969	3.58658
Q9NZS6_HUMAN	Elongation factor 1-alpha (Fragment)		1118.88	2.622	0.00122476	0.00180262	17.6366
K2C1_HUMAN	Keratin, type II cytoskeletal 1	KRT1	1.7599e+06	744489	0.00156566	0.00220111	2.27095
Q9UL83_HUMAN	Myosin-reactive immunoglobulin light chain variable region (Fragment)		57040.8	36216.4	0.00170246	0.00235475	1.54784
A0A1L2BU33_HUMAN	Anti-staphylococcal enterotoxin D heavy chain variable region (Fragment)		27917.4	44371.7	0.00179084	0.00246216	1.19133
Q0ZCH4_HUMAN	Immunglobulin heavy chain variable region (Fragment)		976.47	2.19957	0.00182878	0.00248458	1.13962
LV539_HUMAN	Immunoglobulin lambda variable 5-39	IGLV5-39	12595.1	2851.11	0.00197772	0.0026248	1.50028
Q1HP67_HUMAN	Lipoprotein, Lp(A)	LPA	1.57347e+07	1.02174e+07	0.00200383	0.00262905	1.37225
APOA_HUMAN	Apolipoprotein(a)	LPA	2.55016e+07	1.65597e+07	0.00200383	0.00262905	1.37225
A0A024R884_HUMAN	Tenascin C (Hexabrachion), isoform CRA_a	TNC	255453	161586	0.00212699	0.00277479	1.82488
FGFP2_HUMAN	Fibroblast growth factor-binding protein 2	FGFBP2	3177.65	5.13422	0.00228067	0.0029254	3.07913
A0A1W6IYK6_HUMAN	N90-VRC38.09 light chain variable region (Fragment)		117545	99687.3	0.00239294	0.00303493	1.30391
K2C5_HUMAN	Keratin, type II cytoskeletal 5	KRT5	322825	157203	0.00240571	0.00303493	1.8534
XPP3_HUMAN	Probable Xaa-Pro aminopeptidase 3	XPNPEP3	1184.62	0	0.0024544	0.00307943	6.96819
B3KQT2_HUMAN	Protein disulfide-isomerase		1686.33	0	0.00252071	0.00313376	2.52731
URP2_HUMAN	Fermitin family homolog 3	FERMT3	3008.67	1223.95	0.00259479	0.00318594	2.19766
A0A0C4DGN4_HUMAN	Zymogen granule protein 16 homolog B	ZG16B	454.599	0	0.00302701	0.00362191	20.0255
FILA2_HUMAN	Filaggrin-2	FLG2	14696	2475.2	0.00307102	0.00363462	4.17879
A0A140VK45_HUMAN	Proteasome subunit beta type		16753.6	4940.79	0.0037048	0.00429061	2.58328
A2NYV1_HUMAN	Heavy chain Fab (Fragment)		1945.08	481.764	0.00394713	0.00448282	1.57347
ATS13_HUMAN	A disintegrin and metalloproteinase with thrombospondin motifs 13	ADAMTS13	11718.7	7532.49	0.00397834	0.00448282	5.98561
G5EMR8_HUMAN	RAB15, member RAS onocogene family, isoform CRA_c	RAB15	20537.1	11344.2	0.00398901	0.00448282	1.82483
A1AG1_HUMAN	Alpha-1-acid glycoprotein 1	ORM1	175074	94772.5	0.00469419	0.00503644	1.61123
A0A158RFU6_HUMAN	RAB7, member RAS oncogene family, isoform CRA_a	RAB7A	0	0	0.00544501	0.00573486	Infinity
J3QSU6_HUMAN	Tenascin	TNC	127309	79808	0.00549733	0.00576348	1.69712
K22E_HUMAN	Keratin, type II cytoskeletal 2 epidermal	KRT2	2.72096e+06	1.51244e+06	0.00594671	0.00620627	1.69373
Q9UH48_HUMAN	Gastric cancer-related protein GCYS-20	gcys-20	0	0	0.00647589	0.00669767	Infinity
A0A0X9UWL5_HUMAN	GCT-A5 light chain variable region (Fragment)		4.80492e+06	3.96504e+06	0.00689219	0.00706457	1.2209
Q7Z2E8_HUMAN	Rearranged Vl3l gene segment (Fragment)	VL3L	7395.83	2479.01	0.00697771	0.00712045	2.13189
KVD30_HUMAN	Immunoglobulin kappa variable 2D-30	IGKV2D-30	37800.1	19262.5	0.00708026	0.00716144	1.21223
A2NKM7_HUMAN	NANUC-2 heavy chain (Fragment)		47593.5	30053.3	0.00775525	0.00774168	1.56451
A0A024QZN4_HUMAN	Vinculin, isoform CRA_c	VCL	86092.1	44538.9	0.00793154	0.00784958	2.11289
HV70D_HUMAN	Immunoglobulin heavy variable 2-70D	IGHV2-70D	32418.1	25998.3	0.00858613	0.00846094	1.17038
A0A291FIZ5_HUMAN	NDUFS1		26.4069	253.077	0.00897651	0.00877035	1.99976
CASPE_HUMAN	Caspase-14	CASP14	16391.6	4881.53	0.00998242	0.00947103	1.79316
Q14180_HUMAN	NF1 gene homologue protein (Fragment)		0	0	0.0105407	0.00985247	1.16167
A0A161I202_HUMAN	Lactoferrin	LTF	2991.11	488.342	0.0105561	0.00985247	5.77428
HMCN2_HUMAN	Hemicentin-2	HMCN2	3367.95	1677.15	0.0110322	0.0102551	3.05402
CD5L_HUMAN	CD5 antigen-like	CD5L	2.54985e+07	2.40086e+07	0.0110894	0.0102667	1.20362
K1C14_HUMAN	Keratin, type I cytoskeletal 14	KRT14	544484	308777	0.011826	0.0109048	1.84311
Q9HB00_HUMAN	Desmocollin 1, isoform CRA_b	DSC1	11200.5	4022.06	0.0120016	0.0109969	1.97577
H0YMD1_HUMAN	Low-density lipoprotein receptor	LDLR	25.7597	0	0.0120488	0.0109969	6.18909
LV861_HUMAN	Immunoglobulin lambda variable 8-61	IGLV8-61	2.90852e+06	2.10468e+06	0.0129417	0.0116986	1.15224
FCGBP_HUMAN	IgGFc-binding protein	FCGBP	8.64305e+06	7.06996e+06	0.0130115	0.0117156	1.28267
A0A109PW50_HUMAN	IBM-B3 heavy chain variable region (Fragment)		23933.2	22692.1	0.0144383	0.0128491	1.2925
VWF_HUMAN	von Willebrand factor	VWF	2.05967e+07	9.85058e+06	0.0146253	0.0129154	4.54655
TERA_HUMAN	Transitional endoplasmic reticulum ATPase	VCP	15177.5	7426.86	0.014857	0.01301	2.30342
BPIB1_HUMAN	BPI fold-containing family B member 1	BPIFB1	73704.7	42745.8	0.0149569	0.01301	1.92049
K7ELX0_HUMAN	Centrosomal protein of 192 kDa (Fragment)	CEP192	647.512	0	0.0150157	0.01301	1.28666
A0A140T974_HUMAN	Flotillin-1 (Fragment)	FLOT1	14565.2	6444.12	0.0151144	0.0130463	2.76653
K2C6A_HUMAN	Keratin, type II cytoskeletal 6A	KRT6A	120021	79406.7	0.0154047	0.0132471	2.70027
A0A0S2Z3D5_HUMAN	Apolipoprotein E isoform 1 (Fragment)	APOE	8.71962e+07	6.65188e+07	0.0156132	0.0133265	1.25005
B0YJ74_HUMAN	Proteasome subunit alpha type		11033	4925.3	0.0159037	0.013458	2.19807
S6B2B6_HUMAN	IgG H chain		7090.93	15668	0.0160017	0.013458	1.26889
SMC1B_HUMAN	Structural maintenance of chromosomes protein 1B	SMC1B	487.126	0	0.0162169	0.0135892	1.54348
A2MYE1_HUMAN	A30 (Fragment)	4 SV	272543	198713	0.0162817	0.0135939	2.24575
HV343_HUMAN	Immunoglobulin heavy variable 3-43	IGHV3-43	35641.6	23618.3	0.0163974	0.0136008	1.21138
K2C78_HUMAN	Keratin, type II cytoskeletal 78	KRT78	11524.8	2228.92	0.016637	0.0137406	3.75923
A2NB45_HUMAN	Cold agglutinin FS-1 L-chain (Fragment)		4.36338e+06	3.68856e+06	0.0179832	0.0146296	1.36794
A0A068LRW6_HUMAN	Ig heavy chain variable region (Fragment)		40685.9	37392	0.018968	0.0153349	1.19832
HV205_HUMAN	Immunoglobulin heavy variable 2-5	IGHV2-5	79728.8	73340.4	0.0193115	0.0154704	1.14848
RELN_HUMAN	Reelin	RELN	345729	256748	0.0193378	0.0154704	1.41471
B2R8I2_HUMAN	cDNA, FLJ93914, highly similar to Homo sapiens histidine-rich glycoprotein (HRG), mRNA		184923	139657	0.0195898	0.0155635	1.13812
HEG1_HUMAN	Protein HEG homolog 1	HEG1	46213	18084.7	0.020307	0.0159676	1.63737
C9JD84_HUMAN	Latent-transforming growth factor beta-binding protein 1	LTBP1	29788.7	18940.5	0.020991	0.0164491	1.7376
Q2HZY9_HUMAN	Coagulation factor V (Fragment)		54696.8	27436.6	0.0218512	0.0170239	1.58957
L8E853_HUMAN	von Willebrand factor	VWF	5.40797e+06	2.89149e+06	0.021957	0.0170317	4.48953
LRP1_HUMAN	Prolow-density lipoprotein receptor-related protein 1	LRP1	53932.1	40330.3	0.022372	0.0171979	1.18142
HV374_HUMAN	Immunoglobulin heavy variable 3-74	IGHV3-74	1.57781e+06	1.28347e+06	0.0231857	0.0176275	1.12566
A2N0T3_HUMAN	VH6DJ protein (Fragment)	VH6DJ	0	97.9086	0.024081	0.0180689	1.38136
K1C9_HUMAN	Keratin, type I cytoskeletal 9	KRT9	4.12756e+06	1.97603e+06	0.0241933	0.018094	1.69662
A0A024RC29_HUMAN	Desmocollin 3, isoform CRA_b	DSC3	0	0	0.0256225	0.0190388	7.38345
A0A140VK44_HUMAN	Proteasome subunit alpha type		8981.99	6242.96	0.02655	0.0196011	1.6881
IGHM_HUMAN	Immunoglobulin heavy constant mu	IGHM	2.02604e+08	1.91927e+08	0.0267386	0.0196771	1.1547
HV459_HUMAN	Immunoglobulin heavy variable 4-59	IGHV4-59	7298.38	4616.2	0.0288167	0.0210124	1.45762
EMIL1_HUMAN	EMILIN-1	EMILIN1	2664.14	2452.91	0.0288276	0.0210124	1.39484
FA8_HUMAN	Coagulation factor VIII	F8	37594.6	25021.4	0.0293957	0.0213586	5.64286
A2N011_HUMAN	Vh1-D-J3-region (Fragment)		91.7211	1105.98	0.0320872	0.023095	2.97421
PLAK_HUMAN	Junction plakoglobin	JUP	10622.8	4953.18	0.0323099	0.023124	1.87167
A0A0H3W548_HUMAN	MHC class I antigen	HLA-A	37785.8	3882.95	0.0329355	0.0234847	3.71077
HV145_HUMAN	Immunoglobulin heavy variable 1-45	IGHV1-45	17032.7	24736.1	0.0338349	0.0240514	1.44746
K2C8_HUMAN	Keratin, type II cytoskeletal 8	KRT8	0	0	0.0354671	0.0250564	3.0778
SVEP1_HUMAN	Sushi, von Willebrand factor type A, EGF and pentraxin domain-containing protein 1	SVEP1	394506	318262	0.03815	0.0267053	1.43383
A0A109PS54_HUMAN	GCT-A8 light chain variable region (Fragment)		22838.9	16021.9	0.0400835	0.0278407	1.14356
A0A0A7C614_HUMAN	MHC class II antigen (Fragment)	HLA-DPB1	123430	78229.7	0.0401357	0.0278407	1.1939
MUC5B_HUMAN	Mucin-5B	MUC5B	6449.91	3416.45	0.0416643	0.028814	2.50791
A0A024R8D7_HUMAN	Lipocalin 1 (Tear prealbumin), isoform CRA_a	LCN1	2602.53	275.964	0.0449243	0.0306075	6.27996
A0A024R6I9_HUMAN	Serpin peptidase inhibitor, clade A (Alpha-1 antiproteinase, antitrypsin), member 4, isoform CRA_a	SERPINA4	14788	11135.3	0.0451155	0.0306468	1.22666
Q8TCZ8_HUMAN	Apolipoprotein E (Fragment)	APOE	424117	412222	0.0466789	0.0316153	1.48296
Q504U3_HUMAN	Pyruvate kinase	PKM2	3236.71	1852.37	0.0483859	0.0325064	1.06335
FIBA_HUMAN	Fibrinogen alpha chain	FGA	1.48183e+08	1.05416e+08	0.0484193	0.0325064	1.37324
FCN2_HUMAN	Ficolin-2	FCN2	431442	354379	0.0499746	0.0334528	1.20975
A0A1W6IYL0_HUMAN	N90-VRC38.07 light chain variable region (Fragment)		251885	219948	0.0517634	0.0345494	1.17948
Q2TSD0_HUMAN	Glyceraldehyde-3-phosphate dehydrogenase		115900	72196.5	0.05501	0.0365042	1.62251
INHBE_HUMAN	Inhibin beta E chain	INHBE	869.385	0	0.0555139	0.0367324	4.77421
H7BZV8_HUMAN	General transcription factor 3C polypeptide 3 (Fragment)	GTF3C3	3995.66	2020.66	0.0564018	0.0368946	1.38827
CO2A1_HUMAN	Collagen alpha-1(II) chain	COL2A1	69951	56108.7	0.0580761	0.0377746	1.13576
MOES_HUMAN	Moesin OS=Homo sapiens GN=MSN PE=1 SV=3	MSN	26790.4	13800.5	0.0600721	0.0387865	1.83387
ITA2B_HUMAN		ITGA2B	93743.1	63722.3	0.0601387	0.0387865	1.1498
B3KPV9_HUMAN	cDNA FLJ32326 fis, clone PROST2004332,		1878.03	5631.36	0.0666142	0.0424855	1.11473
A0N8J1_HUMAN	V(k)3 sequence of NG9 gene from fetal liver DNA (Fragment)		77904	75945.2	0.0685591	0.0436048	1.19075
HSP7C_HUMAN	Heat shock cognate 71 kDa protein	HSPA8	34240.5	21709.4	0.0698195	0.0442838	1.68069
A0A087WWU8_HUMAN	Tropomyosin alpha-3 chain	TPM3	26987.7	17435	0.0712637	0.0449515	1.64384
B4DRZ9_HUMAN	cDNA FLJ50187		5991.05	8786.47	0.0719372	0.045252	1.13186
A2NYQ9_HUMAN	Anti-folate binding protein (Fragment)	HuVH8B VH	2210.94	3701.13	0.0739243	0.0462995	1.42734
A0A024RCB7_HUMAN	Tetraspanin	CD81	57278.2	34836.6	0.0742075	0.0462995	1.42139
TSP1_HUMAN	Thrombospondin-1	THBS1	146183	96000.6	0.0747719	0.0463732	2.27093
A0A087WWY3_HUMAN	Filamin-A	FLNA	1892.13	591.838	0.0749315	0.0463732	1.10888
CATG_HUMAN	Cathepsin G	CTSG	1448.08	205.611	0.0751608	0.0463901	2.72192
DCD_HUMAN	Dermcidin	DCD	54915.7	42942.7	0.076913	0.0473443	1.33273
K1C10_HUMAN	Keratin, type I cytoskeletal 10	KRT10	9.06976e+06	5.63415e+06	0.0794802	0.0486637	1.36482
A0A024RD93_HUMAN	Phosphoribosylaminoimidazole carboxylase, phosphoribosylaminoimidazole succinocarboxamide synthetase, isoform CRA_	PAICS	2067.78	741.435	0.0802883	0.0490277	2.43731
ACTB_HUMAN	Actin, cytoplasmic 1	ACTB	423705	316545	0.080637	0.04911	1.29158
H0YL69_HUMAN	Proteasome subunit alpha type (Fragment)	PSMA4	1837.47	951.731	0.0823006	0.0498587	2.76413
Upregulated
H0YAC1_HUMAN	Plasma kallikrein (Fragment)	KLKB1	23273.7	182681	4.8811e-10	4.70124e-08	5.56278
APOA2_HUMAN	Apolipoprotein A-II	APOA2	114533	339925	8.19022e-10	4.70124e-08	2.79079
FHR1_HUMAN	Complement factor H-related protein 1	CFHR1	28187.7	216630	1.68859e-09	7.75409e-08	5.89835
B2R731_HUMAN	cDNA, FLJ93258, highly similar to Homo sapiens WFIKKN-related protein (WFIKKNRP), mRNA		55.6476	9497.36	6.44995e-09	1.85116e-07	2.98113
LV746_HUMAN	Immunoglobulin lambda variable 7-46	IGLV7-46	433351	620288	1.09876e-08	2.80309e-07	1.58341
GRK4_HUMAN	G protein-coupled receptor kinase 4	GRK4	246721	945337	2.1339e-08	4.89949e-07	3.48769
S6BAR0_HUMAN	IgG L chain		105669	182842	4.00315e-08	7.65946e-07	1.67534
IGHG3_HUMAN	Immunoglobulin heavy constant gamma 3	IGHG3	2.28915e+06	1.10284e+07	4.9724e-08	8.63148e-07	2.58125
Q9UL78_HUMAN	Myosin-reactive immunoglobulin light chain variable region (Fragment)		4.38615e+06	6.9061e+06	5.63897e-08	8.63148e-07	1.54746
H7C220_HUMAN	Anoctamin (Fragment)	ANO7	751925	1.97961e+06	7.16543e-08	1.02825e-06	2.53646
Q6IN99_HUMAN	IGL@ protein	IGL	21516.7	97942.9	1.84028e-07	2.3474e-06	3.12032
LV743_HUMAN	Immunoglobulin lambda variable 7-43	IGLV7-43	358249	520925	2.11285e-07	2.43121e-06	1.58244
A2RTY6_HUMAN	Inter-alpha (Globulin) inhibitor H2	ITIH2	858418	2.68473e+06	2.11775e-07	2.43121e-06	2.77424
ATRN_HUMAN	Attractin	ATRN	25285	113309	3.57686e-07	3.78003e-06	3.42498
A2MYC8_HUMAN	V5-2 protein (Fragment)	V5-2	48178.9	97724	3.62194e-07	3.78003e-06	1.87255
B2RMS9_HUMAN	Inter-alpha (Globulin) inhibitor H4 (Plasma Kallikrein-sensitive glycoprotein)	ITIH4	190040	654550	4.49472e-07	4.48695e-06	2.46791
A0A0S2Z4I5_HUMAN	Complement factor properdin isoform 1 (Fragment)	CFP	607622	1.13737e+06	4.98414e-07	4.5989e-06	1.7661
CO8A_HUMAN	Complement component C8 alpha chain	C8A	16677.7	35349.8	5.0408e-07	4.5989e-06	2.15752
A0A182DWH7_HUMAN	Selenoprotein P (Fragment)	SELENOP	20415.5	39009.2	5.20776e-07	4.5989e-06	2.14223
HPT_HUMAN	Haptoglobin	HP	1.73061e+08	3.28697e+08	6.04845e-07	5.14348e-06	1.84599
M0R3C9_HUMAN	Neurogenic locus notch homolog protein 3 (Fragment)	NOTCH3	7121.81	19718.4	7.3629e-07	6.03765e-06	1.95723
PLMN_HUMAN	Plasminogen	PLG	181413	373998	8.43902e-07	6.68145e-06	1.83527
Q9UG64_HUMAN	Uncharacterized protein DKFZp586I1223 (Fragment)		0	822.627	1.08491e-06	8.24013e-06	Infinity
CD158_HUMAN	Coiled-coil domain-containing protein 158	CCDC158	10731.6	40245.7	1.11255e-06	8.24013e-06	2.27013
CO6_HUMAN	Complement component C6	C6	15371.6	71639.1	1.40263e-06	1.0064e-05	2.81537
Q9UL70_HUMAN	Myosin-reactive immunoglobulin light chain variable region (Fragment)		31358.6	69470.3	1.7942e-06	1.24835e-05	2.44976
C9JZC2_HUMAN	Zinc finger protein 621	ZNF621	0	3718.43	1.93844e-06	1.30124e-05	21.771
CO5_HUMAN	Complement C5	C5	64900.1	203330	2.04025e-06	1.30124e-05	2.26657
AMBP_HUMAN	Protein AMBP	AMBP	475093	1.26146e+06	2.19691e-06	1.36329e-05	2.03486
A0A125U0U7_HUMAN	MS-C1 heavy chain variable region (Fragment)		140657	162030	2.29996e-06	1.38609e-05	1.16627
Q6PIL8_HUMAN	IGK@ protein	IGK	194640	318982	2.35439e-06	1.38609e-05	1.18321
FBN1_HUMAN	Fibrillin-1	FBN1	6782.23	16181.9	2.41859e-06	1.38829e-05	2.21294
K7EQ86_HUMAN	KIAA0100, isoform CRA_a	KIAA0100	174913	493893	2.77403e-06	1.48122e-05	2.75687
Q9UL86_HUMAN	Myosin-reactive immunoglobulin kappa chain variable region (Fragment)		121082	160769	3.13721e-06	1.63707e-05	1.60559
Q96K68_HUMAN	cDNA FLJ14473 fis, clone MAMMA1001080, highly similar to Homo sapiens SNC73 protein (SNC73) mRNA		2.31165e+07	4.71741e+07	4.15287e-06	2.07285e-05	1.61125
Q8NCL6_HUMAN	cDNA FLJ90170 fis, clone MAMMA1000370, highly similar to Ig alpha-1 chain C region		6.90224e+06	1.40855e+07	4.15287e-06	2.07285e-05	1.61125
A0A0X9T0H6_HUMAN	GCT-A5 heavy chain variable region (Fragment)		409226	588741	5.85593e-06	2.75264e-05	1.35694
AFAM_HUMAN	Afamin	AFM	10762.1	24033.5	6.06535e-06	2.75264e-05	2.62289
A2NYQ7_HUMAN	Anti-folate binding protein (Fragment)	HuC4lambda Vlambda	99166	169522	6.11228e-06	2.75264e-05	1.60226
SAMP_HUMAN	Serum amyloid P-component	APCS	332712	580424	6.11425e-06	2.75264e-05	1.65622
GELS_HUMAN	Gelsolin	GSN	78759.9	138101	8.02188e-06	3.52395e-05	1.71966
B1N7B9_HUMAN	Cryocrystalglobulin CC2 lambda light chain variable region (Fragment)		232841	384533	8.13445e-06	3.52395e-05	1.5572
CO3_HUMAN	Complement C3	C3	2.22561e+06	8.36135e+06	8.96726e-06	3.74347e-05	2.13362
A2JA16_HUMAN	Anti-mucin1 light chain variable region (Fragment)		122.755	1355.4	9.4411e-06	3.82883e-05	8.31508
IC1_HUMAN	Plasma protease C1 inhibitor	SERPING1	898707	2.00803e+06	9.56252e-06	3.82883e-05	1.98076
MBL2_HUMAN	Mannose-binding protein C	MBL2	294706	421881	9.67201e-06	3.82883e-05	1.48025
Q6N092_HUMAN	Uncharacterized protein DKFZp686K18196 (Fragment)		1.75677e+06	2.77837e+06	1.31797e-05	5.0435e-05	1.44889
Q6ZW64_HUMAN	cDNA FLJ41552 fis, clone COLON2004478, highly similar to Protein Tro alpha1 H,myeloma		2.99914e+06	4.7432e+06	1.31797e-05	5.0435e-05	1.44889
A0A024R962_HUMAN	HCG40889, isoform CRA_b	hCG_40889	44802.2	171897	1.4389e-05	5.41599e-05	2.33051
A0A024R2Q7_HUMAN	C-type lectin domain family 3, member B, isoform CRA_a	CLEC3B	9490.9	27678.2	2.06605e-05	7.41203e-05	2.15723
PON1_HUMAN	Serum paraoxonase/arylesterase 1	PON1	1.0789e+06	1.56508e+06	2.10218e-05	7.42563e-05	1.63626
ITA1_HUMAN	Integrin alpha-1	ITGA1	13911	27672.8	2.33797e-05	8.13341e-05	1.38296
Q5SQ08_HUMAN	Complement component C8 gamma chain (Fragment)	C8G	14522.7	25250.7	2.73215e-05	9.27742e-05	1.7764
A0A024R3E3_HUMAN	Apolipoprotein A-I, isoform CRA_a	APOA1	3.42468e+07	5.08115e+07	2.74763e-05	9.27742e-05	1.46837
C1S_HUMAN	Complement C1s subcomponent	C1S	395361	749306	2.96116e-05	9.85349e-05	1.56009
Q8IZD7_HUMAN	Anti-thyroglobulin heavy chain variable region (Fragment)		22032.7	37423.3	3.11503e-05	0.000102174	1.84414
PZP_HUMAN	Pregnancy zone protein	PZP	28366	93416.2	3.27818e-05	0.000105065	2.07004
ITIH3_HUMAN	Inter-alpha-trypsin inhibitor heavy chain H3	ITIH3	67563.7	137285	3.29468e-05	0.000105065	1.62752
A0A125QYY9_HUMAN	IBM-B2 heavy chain variable region (Fragment)		719823	814343	3.42194e-05	0.000107628	1.15892
A0A109PVK5_HUMAN	GCT-A6 heavy chain variable region (Fragment)		30864.7	55610.4	4.22662e-05	0.000126792	1.85998
A0A1W2PQ80_HUMAN	Immunoglobulin lambda variable 10-54	IGLV10-54	1785.39	52660.9	4.23634e-05	0.000126792	35.492
A0A0X9USK2_HUMAN	MS-A6 heavy chain variable region (Fragment)	Homo sapiens	32651.6	48393.8	4.25212e-05	0.000126792	1.61457
IGE_HUMAN	Immunoglobulin epsilon heavy chain	Homo sapiens	16679.7	25945.9	4.34726e-05	0.000127967	1.43684
A2N0U1_HUMAN	VH6DJ protein (Fragment)	VH6DJ	1128.04	6499.66	4.46728e-05	0.000129836	3.84253
A2J1M8_HUMAN	Rheumatoid factor RF-IP12 (Fragment)		278159	446782	4.97037e-05	0.000139172	1.54332
A0A024CIM4_HUMAN	Carboxylic ester hydrolase		147203	233015	5.22621e-05	0.000143499	1.52077
A2NV54_HUMAN	Precursor (AA -19 to 108) (Fragment)		46328.7	76903.8	5.24991e-05	0.000143499	2.32343
S6C4Q9_HUMAN	IgG L chain		8684.16	27499.4	5.4047e-05	0.000145992	2.13077
A0A087WU67_HUMAN	Fatty acid desaturase 6	FADS6	22433.5	74741.9	5.5665e-05	0.000147806	2.63054
FA11_HUMAN	Coagulation factor XI	F11	3074.71	15589.9	5.71278e-05	0.000148653	4.82913
A0A068LKQ2_HUMAN	Ig heavy chain variable region (Fragment)	Homo sapiens	256999	345441	5.7622e-05	0.000148653	1.40276
A8K5T0_HUMAN	cDNA FLJ75416, highly similar to Homo sapiens complement factor H (CFH), mRNA	Homo sapiens	3456.01	46246.2	6.41838e-05	0.000161943	1.74679
SYF1_HUMAN	Pre-mRNA-splicing factor SYF1	XAB2	350.854	2461.75	6.58886e-05	0.000164437	15.7011
A0A109PP82_HUMAN	MS-C2 light chain variable region (Fragment)		1495.41	8318.74	7.3956e-05	0.000180644	1.96412
A0N5G5_HUMAN	Rheumatoid factor D5 light chain (Fragment)	V-kappa-3	558669	793469	8.48236e-05	0.000202872	1.18572
Q9UL73_HUMAN	Myosin-reactive immunoglobulin heavy chain variable region (Fragment)		67992.1	121677	8.59271e-05	0.000203393	1.65979
D3DNU8_HUMAN	Kininogen 1, isoform CRA_a	KNG1	355903	471106	9.44782e-05	0.000219116	1.28304
A2NYU8_HUMAN	Heavy chain Fab (Fragment)		15563.8	52733	0.000101208	0.000231546	2.38686
A0A120HF66_HUMAN	IBM-A1 heavy chain variable region (Fragment)		113154	128159	0.000101855	0.000231546	1.11842
A0A024R6P0_HUMAN	Serpin peptidase inhibitor, clade A (Alpha-1 antiproteinase, antitrypsin), member 3, isoform CRA_c	SERPINA3	322187	553175	0.000108219	0.000241238	1.54158
Q6PJF2_HUMAN	IGK@ protein	IGK	80663.9	104222	0.000112803	0.000248965	1.35062
ASXL3_HUMAN	Putative Polycomb group protein ASXL3	ASXL3	3019.73	27100.7	0.000113855	0.000248965	4.12537
A0A068LKQ5_HUMAN	Ig heavy chain variable region (Fragment)		5227.3	36267.5	0.000144516	0.000313032	5.57365
CPN2_HUMAN	Carboxypeptidase N subunit 2	CPN2	145534	275469	0.000157023	0.000336943	1.55857
MASP1_HUMAN	Mannan-binding lectin serine protease 1	MASP1	53154.2	98631.5	0.000168762	0.000355489	1.63802
Q5NV81_HUMAN	V1-16 protein (Fragment)	V1-16	216268	430286	0.000176017	0.000367401	1.44539
B6EDE2_HUMAN	Epididymis luminal protein 180 (Fragment)	HEL180	159173	284807	0.000210607	0.000431749	1.31065
A0A1W2PQ43_HUMAN	Bcl-2-associated transcription factor 1	BCLAF1	90897.7	165366	0.000220108	0.000443311	1.58197
LV208_HUMAN	Immunoglobulin lambda variable 2-8	IGLV2-8	457234	597353	0.000230808	0.000456374	1.37037
PON3_HUMAN	Serum paraoxonase/lactonase 3	PON3	1122.36	2880.17	0.000232557	0.000456374	1.7316
Q9UL88_HUMAN	Myosin-reactive immunoglobulin heavy chain variable region (Fragment)		56460.8	94025.8	0.000248799	0.000474498	1.51552
A0N7I9_HUMAN	F5-20 (Fragment)	F5-20	127573	194497	0.000250059	0.000474498	1.34979
Q6MZQ6_HUMAN	Uncharacterized protein DKFZp686G11190		204464	311726	0.000250059	0.000474498	1.34979
VNN1_HUMAN	Pantetheinase	VNN1	4964.83	12544.2	0.00025608	0.00048194	1.58658
IGA2_HUMAN	Immunoglobulin alpha-2 heavy chain		561422	728795	0.000290363	0.000537647	1.35648
A0A024R930_HUMAN	Proteoglycan 4, isoform CRA_a	PRG4	1.32598e+06	1.75023e+06	0.000304382	0.000559095	1.36134
Q5NV88_HUMAN	V1-22 protein (Fragment)	V1-22	107958	541243	0.000339816	0.000619228	2.3291
1433B_HUMAN	14-3-3 protein beta/alpha	YWHAB	4213.24	10567.6	0.000345431	0.000624504	2.65893
C9J6K0_HUMAN	Secreted phosphoprotein 24 (Fragment)	SPP2	34224.8	68858	0.000381656	0.000684603	2.12829
B1N7B8_HUMAN	Cryocrystalglobulin CC1 kappa light chain variable region (Fragment)		2.49467e+06	3.5343e+06	0.000385217	0.000685634	1.14406
A2NYU7_HUMAN	Heavy chain Fab (Fragment)		5644.47	17389.7	0.000451285	0.000784972	4.39919
K2C3_HUMAN	Keratin, type II cytoskeletal 3	KRT3	214.865	1208.89	0.000498189	0.000853624	3.79473
A0A1L2BU38_HUMAN	Anti-staphylococcal enterotoxin E heavy chain variable region (Fragment)		4771.17	6831.85	0.000541082	0.000913485	1.52202
A2J1N7_HUMAN	Rheumatoid factor RF-ET10 (Fragment)		65541.1	95878.9	0.000577335	0.000967574	1.25391
Q6PIQ7_HUMAN	IGL@ protein	IGL	35523.6	55474.1	0.000588332	0.00097886	1.47472
A0A125U0V4_HUMAN	GCT-A2 heavy chain variable region (Fragment)		23845	29110.8	0.000611772	0.00101054	1.60485
CBPN_HUMAN	Carboxypeptidase N catalytic chain	CPN1	110981	178496	0.000617432	0.0010126	1.42281
A0A0X9T7V9_HUMAN	GCT-A4 light chain variable region (Fragment)		98311	131988	0.0006484	0.00104841	1.30135
Q6ZP85_HUMAN	cDNA FLJ26301 fis, clone DMC07540		36578.3	66214.5	0.000723031	0.00114915	1.47892
PLTP_HUMAN	Phospholipid transfer protein	PLTP	37028.9	61479.3	0.000769235	0.00120149	1.42474
MASP2_HUMAN	Mannan-binding lectin serine protease 2	MASP2	29434	39015.8	0.000978259	0.00150746	1.61907
A0A0F7T891_HUMAN	IGHV5-51 protein (Fragment)	IGHV5-51	11812	15691.8	0.00101327	0.00154863	1.12136
S6B291_HUMAN	IgG H chain		1.25816e+06	2.94225e+06	0.00108454	0.00163825	1.66039
A0N2N3_HUMAN	Burkitt's lymphoma translocation t(2;8) encoding kappa light chain,. Chromosome 8q+ break point (Fragment)		43325.6	82825	0.00115489	0.00173311	2.12612
Q6S4P3_HUMAN	Ferritin	FTL	0	0	0.00128412	0.00187257	Infinity
PXDC2_HUMAN	Plexin domain-containing protein 2	PLXDC2	0	0	0.0012886	0.00187257	Infinity
A0A109PW33_HUMAN	MS-C1 light chain variable region (Fragment)		7503.3	16551.9	0.00133183	0.00192322	1.75059
A2N2F4_HUMAN	VK3 protein (Fragment)	VK3	40289	79970.6	0.00134497	0.00193005	1.0678
Q8NEJ1_HUMAN	Uncharacterized protein		310989	402488	0.00140245	0.00200005	1.29664
LAMA2_HUMAN	Laminin subunit alpha-2	LAMA2	34117.5	67645.3	0.00150817	0.00213753	1.63333
B3KXF2_HUMAN	cDNA FLJ45314 fis, clone BRHIP3005142, highly similar to Proteasome-associated protein ECM29 homolog		1.03907e+06	1.27825e+06	0.00157221	0.00220111	1.22476
Q8NF20_HUMAN	FLJ00382 protein (Fragment)	FLJ00382	12582.2	14921	0.00162125	0.00225601	1.64058
Q0KKI6_HUMAN	Immunoblobulin light chain (Fragment)		863.981	1375.78	0.0018173	0.00248368	1.55768
Q5NV63_HUMAN	V1-4 protein (Fragment)	V1-4	154193	167231	0.00186261	0.00251565	1.39602
B4E1Z4_HUMAN	cDNA FLJ55673, highly similar to Complement factor B (EC 3.4.21.47)		116612	194775	0.00187978	0.002524	1.80948
PHLD_HUMAN	Phosphatidylinositol-glycan-specific phospholipase D	GPLD1	61085.9	72706.9	0.00194603	0.00259776	1.40709
SRCRL_HUMAN	Soluble scavenger receptor cysteine-rich domain-containing protein SSC5D	SSC5D	2.68792e+06	5.91909e+06	0.00225975	0.0029254	1.6197
H7C2L4_HUMAN	Transformer-2 protein homolog beta (Fragment)	TRA2B	1411.58	5526.22	0.00226886	0.0029254	23.6428
LUM_HUMAN	Lumican	LUM	3879.01	14648.6	0.00233358	0.00297665	2.56787
CFAI_HUMAN	Complement factor I	CFI	11345.1	18450.5	0.00252499	0.00313376	1.79598
A0A024RAK9_HUMAN	Hyaluronan and proteoglycan link protein 1, isoform CRA_a	HAPLN1	0	0	0.00256194	0.00316252	Infinity
B2RA39_HUMAN	cDNA, FLJ94686, highly similar to Homo sapiens complement factor H-related 5 (CFHL5), mRNA		1097.01	5755.91	0.00269398	0.00329013	3.94903
Q6ZVX0_HUMAN	cDNA FLJ41981 fis, clone SMINT2011888, highly similar to Protein Tro alpha1 H,myeloma		44116	112767	0.00282117	0.00342724	2.13783
A0A125U0V2_HUMAN	GCT-A1 heavy chain variable region (Fragment)		15505.1	28410.1	0.00297993	0.00360105	1.47066
MTR1A_HUMAN	Melatonin receptor type 1A	MTNR1A	3185.83	5183.31	0.00302976	0.00362191	2.82654
IL1AP_HUMAN	Interleukin-1 receptor accessory protein	IL1RAP	0	0	0.00304451	0.00362191	Infinity
KVD20_HUMAN	Immunoglobulin kappa variable 3D-20	IGKV3D-20	633795	797537	0.0031203	0.00367399	1.12729
A2J1N4_HUMAN	Rheumatoid factor RF-IP24 (Fragment)		3820.33	6671.01	0.003206	0.00375565	1.42383
Q5CZ94_HUMAN	Uncharacterized protein DKFZp781M0386		23572.1	32997.8	0.00324236	0.00377896	1.46885
IGD_HUMAN	Immunoglobulin delta heavy chain		323665	374164	0.00371873	0.00429061	1.27614
A0A024R6N9_HUMAN	Serpin peptidase inhibitor, clade A (Alpha-1 antiproteinase, antitrypsin), member 5, isoform CRA_a	SERPINA5	1204.25	1976.36	0.00382203	0.00438774	1.83996
ADIPO_HUMAN	Adiponectin	ADIPOQ	255144	388840	0.00393944	0.00448282	1.2785
HV404_HUMAN	Immunoglobulin heavy variable 4-4	IGHV4-4	9855.73	43485.6	0.00400247	0.00448282	1.59479
FHR4_HUMAN	Complement factor H-related protein 4	CFHR4	40390.4	71896.6	0.00409301	0.00451895	1.51797
A0A125U0V1_HUMAN	MS-F1 heavy chain variable region (Fragment)		54470	81481.8	0.00410094	0.00451895	1.28625
HPTR_HUMAN	Haptoglobin-related protein	HPR	8.39104e+06	9.8513e+06	0.004118	0.00451895	1.14085
B1AHL2_HUMAN	Fibulin-1	FBLN1	2281.84	6026.55	0.00413313	0.00451895	1.18894
FBLN1_HUMAN	Fibulin-1	FBLN1	24564.4	64876.8	0.00413314	0.00451895	1.18894
IGJ_HUMAN	Immunoglobulin J chain	JCHAIN	1.1789e+07	1.50153e+07	0.00435901	0.00474332	1.13118
TCPE_HUMAN	T-complex protein 1 subunit epsilon	CCT5	1578.03	2798.15	0.00454652	0.00491728	3.33069
HEP2_HUMAN	Heparin cofactor 2	SERPIND1	115002	186670	0.0045617	0.00491728	1.78575
A0A1W6IYI5_HUMAN	N90-VRC38.08 heavy chain variable region (Fragment)		188554	322607	0.00503666	0.00537875	1.23807
A0A0X9TD88_HUMAN	GCT-A3 heavy chain variable region (Fragment)		397588	425548	0.00529488	0.00562833	1.213
F13A_HUMAN	Coagulation factor XIII A chain	F13A1	46883.2	68580	0.00544506	0.00573486	1.20273
APOF_HUMAN	Apolipoprotein F	APOF	32474.3	62477.2	0.00644622	0.00669714	1.47014
Q96SB0_HUMAN	Anti-streptococcal/anti-myosin immunoglobulin lambda light chain variable region (Fragment)		1.71414e+06	1.87355e+06	0.00683776	0.00704021	1.25266
Q6P089_HUMAN	IGH@ protein	IGH	38089.2	53434	0.00704233	0.0071546	1.3752
KVD21_HUMAN	Immunoglobulin kappa variable 6D-21	IGKV6D-21	25666.2	30353.6	0.00714513	0.00719535	1.18014
KVD13_HUMAN	Immunoglobulin kappa variable 1D-13	IGKV1D-13	72413	84638.5	0.00726359	0.0072827	1.084
A0A0C4DH35_HUMAN	Immunoglobulin heavy variable 3-35 (non-functional) (Fragment)	IGHV3-35	599524	764520	0.0077888	0.00774168	1.1337
TM163_HUMAN	Transmembrane protein 163	TMEM163	106765	177139	0.00867633	0.00851328	1.31333
A0A0X9V9C4_HUMAN	GCT-A8 heavy chain variable region (Fragment)		470922	582276	0.00938608	0.00913165	1.17586
A0A024R9J3_HUMAN	Collectin sub-family member 10 (C-type lectin), isoform CRA_a	COLEC10	64037.6	87986.8	0.00951615	0.00921913	1.33494
Q9UL72_HUMAN	Myosin-reactive immunoglobulin heavy chain variable region (Fragment)		10824	20740.8	0.00958172	0.00924252	2.09916
A2NB44_HUMAN	Cold agglutinin FS-2 H-chain (Fragment)	IGH	6913.32	11320.9	0.0096208	0.00924252	1.35121
A0A024R3Z1_HUMAN	Microtubule-associated protein	MAP2	6.62863e+06	1.06668e+07	0.00973638	0.00931458	1.50256
Q6PIK1_HUMAN	IGL@ protein	IGL	46074.8	64300.3	0.00977861	0.00931616	1.37275
APOD_HUMAN	Apolipoprotein D	APOD	5.83471e+06	7.2328e+06	0.010188	0.00962627	1.14355
A2NH53_HUMAN	Immunogobulin kappa, VJ region (Fragment)		245061	276559	0.0104436	0.00982739	1.24074
A0A0X9UWM4_HUMAN	IBM-A3 heavy chain variable region (Fragment)		99682.8	120706	0.0120696	0.0109969	1.16092
Q6P5S8_HUMAN	IGK@ protein	IGK	156916	184859	0.0124327	0.011283	1.20805
SOX30_HUMAN	Transcription factor SOX-30	SOX30	8022.7	22135.9	0.0130698	0.0117221	1.14965
A0A0K2BMD8_HUMAN	Mutant hemoglobin alpha 2 globin chain	HBA2	2.69046e+07	4.316e+07	0.0138641	0.0123861	1.61872
HBB_HUMAN	Hemoglobin subunit beta	HBB	1.94628e+07	2.6426e+07	0.0145055	0.0128591	1.58738
A0A0S2Z4K6_HUMAN	Transforming growth factor beta-induced 68kDa isoform 2 (Fragment)	TGFBI	12986.9	14613.8	0.0149458	0.01301	1.21626
J3KTL5_HUMAN	Transmembrane protein 94 (Fragment)	TMEM94	245482	420059	0.0149679	0.01301	1.37049
A0A024R944_HUMAN	Serpin peptidase inhibitor, clade C (Antithrombin), member 1, isoform CRA_a	SERPINC1	125914	124704	0.0154701	0.0132536	1.28385
Q6DHW4_HUMAN	Uncharacterized protein		33920.4	54213.9	0.0156751	0.0133298	1.43922
A0A0A0MR66_HUMAN	RNA binding motif protein 10, isoform CRA_d	RBM10	2151.08	9391.5	0.0159835	0.013458	14.0239
CBG_HUMAN	Corticosteroid-binding globulin	SERPINA6	4526.35	8943.38	0.0164085	0.0136008	2.69794
A0A087X1Z3_HUMAN	Proteasome activator complex subunit 2	PSME2	3561.05	19254.9	0.0170357	0.0140195	2.7481
ARSH_HUMAN	Arylsulfatase H	ARSH	381659	572781	0.0173309	0.0142115	1.45995
A0A1B1CYC8_HUMAN	Vitamin D binding protein (Fragment)	Gc	15039.9	19888.1	0.0176375	0.0144114	1.28983
D6RF35_HUMAN	Vitamin D-binding protein	GC	227727	271096	0.018032	0.0146296	1.29767
A0A120HG44_HUMAN	MS-E1 heavy chain variable region (Fragment)		26245.5	34511.3	0.0192103	0.0154704	1.06413
A0A0X9T7T4_HUMAN	MS-D3 heavy chain variable region (Fragment)		149928	214596	0.0195651	0.0155635	1.25763
PSA1_HUMAN	Proteasome subunit alpha type-1	PSMA1	774864	1.16193e+06	0.0197487	0.0156357	1.8415
S6AWE6_HUMAN	IgG L chain		81538.6	112536	0.0199025	0.0157034	1.35403
OR1B1_HUMAN	Olfactory receptor 1B1	OR1B1	27424	44729.5	0.0218728	0.0170239	1.59762
A0A1W6IYJ4_HUMAN	N90-VRC38.03 light chain variable region (Fragment)		87.4933	45.9042	0.0223703	0.0171979	1.60477
A0A0S2Z4K3_HUMAN	Protein S isoform 1 (Fragment)	PROS1	2.13401e+07	2.43807e+07	0.0223959	0.0171979	1.13491
HGFA_HUMAN	Hepatocyte growth factor activator	HGFAC	6750.96	16053.1	0.0231528	0.0176275	1.77585
A0A0F7TD49_HUMAN	IGHV3-7 protein (Fragment)	IGHV3-7	0	0	0.0231537	0.0176275	1.07506
B4E1B2_HUMAN	cDNA FLJ53691, highly similar to Serotransferrin	Homo sapiens	495995	638424	0.0239968	0.0180689	1.29475
Q53H26_HUMAN	Transferrin variant (Fragment)		1.52727e+06	1.96584e+06	0.0239968	0.0180689	1.29475
B2R6W1_HUMAN	cDNA, FLJ93143, highly similar to Homo sapiens complement component 7 (C7), mRNA	Homo sapiens	39696.6	68198.4	0.0240213	0.0180689	1.34108
MP2K7_HUMAN	Dual specificity mitogen-activated protein kinase kinase 7	MAP2K7	151334	271911	0.0248319	0.0185113	1.80762
KV621_HUMAN	Immunoglobulin kappa variable 6-21	IGKV6-21	252101	261599	0.0259002	0.0191831	1.49376
A0A0X9TD47_HUMAN	MS-D1 light chain variable region (Fragment)		91110.6	108521	0.0269063	0.0197373	1.04619
APOH_HUMAN	Beta-2-glycoprotein 1	APOH	688765	826855	0.0297101	0.021519	1.24486
F13B_HUMAN	Coagulation factor XIII B chain	F13B	187133	263067	0.0314503	0.0227078	1.12084
Q9H6N8_HUMAN	cDNA: FLJ22032 fis, clone HEP08743		0	292.717	0.032329	0.023124	5.2888
S6B2A6_HUMAN	IgG H chain		4206.88	11607.8	0.0349384	0.0247591	1.99481
Q5NV92_HUMAN	V5-6 protein (Fragment)	V5-6	89853.9	135637	0.0365844	0.0257355	1.22428
A0A024R6H1_HUMAN	Serine palmitoyltransferase, long chain base subunit 2, isoform CRA_a	SPTLC2	4.338e+06	7.00748e+06	0.0366524	0.0257355	1.12977
B7Z7M2_HUMAN	cDNA FLJ51564, highly similar to Pregnancy zone protein		5624.69	2415.63	0.0398348	0.0277999	1.66416
A2AP_HUMAN	Alpha-2-antiplasmin	SERPINF2	228757	265626	0.043169	0.0297649	1.15829
A2MYD1_HUMAN	V4-4 protein (Fragment)	V4-4	0	480.137	0.0438725	0.0301594	1.14549
A0A024R856_HUMAN	HCG96198, isoform CRA_a	hCG_96198	0	0	0.044107	0.0302301	1.58079
A0A068LN03_HUMAN	Ig heavy chain variable region (Fragment)		67867.7	78941.1	0.044728	0.0305645	1.1774
PI16_HUMAN	Peptidase inhibitor 16	PI16	1488.88	5312.16	0.0468679	0.03165	2.36328
A0A0S2Z3F6_HUMAN	Cholesteryl ester transfer protein plasma isoform 1 (Fragment)	CETP	128390	253096	0.0540714	0.0359853	1.47063
COMP_HUMAN	Cartilage oligomeric matrix protein	COMP	107758	135688	0.0558345	0.0368384	1.34951
LV319_HUMAN	Immunoglobulin lambda variable 3-19	IGLV3-19	202363	258693	0.0560177	0.0368533	1.11735
A0A140VK24_HUMAN	Testicular secretory protein Li 24		8479.34	15065.9	0.0563041	0.0368946	1.34749
Q0ZCH9_HUMAN	Immunglobulin heavy chain variable region (Fragment)		140825	162390	0.057202	0.0373117	1.0599
A0A0F7T8I6_HUMAN	IGHV4-31 protein (Fragment)	IGHV4-31	24767.8	36909.8	0.0584771	0.0379279	1.28052
A0A0R7FJH5_HUMAN	Coagulation factor XII	F12	2531.45	3205.62	0.0616007	0.0396182	2.05533
Q5NV82_HUMAN	V4-2 protein (Fragment)	V4-2	60128.9	83047.4	0.0630775	0.0404546	1.02468
A0A024RD39_HUMAN	Platelet-activating factor acetylhydrolase	PLA2G7	225342	248736	0.0659711	0.0421926	1.22902
Q5NV65_HUMAN	V1-5 protein (Fragment)	V1-5	305543	365972	0.0705903	0.0446494	1.15693
A0A1S5UZ07_HUMAN	Talin-1	TLN1	1328.22	303.82	0.0741743	0.0462995	1.48037
Q6MZL2_HUMAN	Uncharacterized protein		53952	70352.6	0.0748625	0.0463732	1.24202
PNPH_HUMAN	Purine nucleoside phosphorylase	PNP	0	0	0.0787533	0.0483475	4.28827
A0A193CHS1_HUMAN	10E8 light chain variable region (Fragment)		0	8.43541	0.0809261	0.0491557	25.898
Prostate (t0 vs t-end)
Accession	Description	Gene name	Median t0	Median t-end	Anova(pvalue)	Ajusted p-value (q-value)	Max fold change	Median t0	Median t-end
Downregulated
A0A0A0MRJ7_HUMAN	Coagulation factor V	F5	740937	337756	1.87372e-11	4.87483e-09	2.18879
Q15430_HUMAN	Coagulation factor V (Fragment)	F5	71964.5	33537	1.09862e-08	1.42912e-06	2.24839
FCN3_HUMAN	Ficolin-3	FCN3	2.34777e+06	591328	7.51414e-08	2.44367e-06	4.57491
LDHB_HUMAN	L-lactate dehydrogenase B chain	LDHB	322455	124446	9.62355e-08	2.78193e-06	2.44253
A0A024R5Q4_HUMAN	Glycine amidinotransferase (L-arginine:glycine amidinotransferase), isoform CRA_a	GATM	6312.87	119.375	1.13446e-06	1.50014e-05	6.08771
HORN_HUMAN	Hornerin	HRNR	336042	108888	3.11569e-06	3.37751e-05	3.03094
A0A024R017_HUMAN	Histone H2A	HIST1H2AC	5947.94	761.579	6.03327e-06	5.82411e-05	6.74382
KV116_HUMAN	Immunoglobulin kappa variable 1-16	IGKV1-16	121806	51072.1	9.90262e-06	8.05108e-05	1.80649
Q0VAS5_HUMAN	Histone H4	HIST1H4H	7097.06	952.922	1.44209e-05	0.000107196	6.08848
COL11_HUMAN	Collectin-11	COLEC11	294659	199056	1.56944e-05	0.000113155	1.42826
FCGBP_HUMAN	IgGFc-binding protein	FCGBP	8.82575e+06	5.93462e+06	1.65274e-05	0.000113155	1.59337
G5EMR8_HUMAN	RAB15, member RAS onocogene family, isoform CRA_c	RAB15	21479.7	8377.92	3.27275e-05	0.00018088	2.12447
FCN1_HUMAN	Ficolin-1	FCN1	135475	74813.3	3.33716e-05	0.00018088	1.65943
OIT3_HUMAN	Oncoprotein-induced transcript 3 protein	OIT3	19134.9	5200.37	5.16911e-05	0.000253743	5.42904
A2J1M5_HUMAN	Rheumatoid factor RF-IP4 (Fragment)		46597.3	15273.3	0.000124147	0.000529493	2.43055
A0A1W6IYL0_HUMAN	N90-VRC38.07 light chain variable region (Fragment)		263439	174431	0.000153712	0.000605925	1.40287
GNAI2_HUMAN	Guanine nucleotide-binding protein G(i) subunit alpha-2	GNAI2	36709.7	17246.6	0.000160669	0.000623896	2.056
ITA2B_HUMAN	Integrin alpha-IIb	ITGA2B	100514	53708.8	0.0001636	0.000625932	1.80482
A0A024R5Z7_HUMAN	Annexin	ANXA2	12074.5	4276.75	0.000224699	0.000835134	2.86608
HMCN2_HUMAN	Hemicentin-2	HMCN2	3260.36	1379.23	0.00023705	0.000868632	3.33308
A0A024R884_HUMAN	Tenascin C (Hexabrachion), isoform CRA_a	TNC	245294	128220	0.00025449	0.000906988	1.7731
C9JKV3_HUMAN	Tissue factor pathway inhibitor (Fragment)	TFPI	9917.21	5489.69	0.000319445	0.00103887	1.7027
DESP_HUMAN	Desmoplakin	DSP	52958.6	16019.5	0.000366054	0.00114741	2.88238
Q2HZY9_HUMAN	Coagulation factor V (Fragment)		55262.9	25800.5	0.000387503	0.00120019	1.94291
J3QSU6_HUMAN	Tenascin	TNC	116177	64398.9	0.000488789	0.00145099	1.69711
A0A024R4F1_HUMAN	Enolase 1, (Alpha), isoform CRA_a	ENO1	7089.98	1180	0.000500434	0.00145099	2.50694
O75753_HUMAN	Surf5c (Fragment)	Surf5	8937.43	106.694	0.000501942	0.00145099	1.60888
HEG1_HUMAN	Protein HEG homolog 1	HEG1	45523.7	16653.2	0.000773077	0.00205234	2.26114
B3KTF7_HUMAN	cDNA FLJ38176 fis, clone FCBBF1000077, highly similar to Exocyst complex component 4		5593.32	1055.75	0.000811027	0.0020867	1.85019
ACTB_HUMAN	Actin, cytoplasmic 1	ACTB	466316	254055	0.00081108	0.0020867	1.48602
A0A024R7Z5_HUMAN	Syndecan binding protein (Syntenin), isoform CRA_c	SDCBP	35595.3	17882.2	0.000811636	0.0020867	1.78547
A0N5G1_HUMAN	Rheumatoid factor C6 light chain (Fragment)	V-kappa-1	1.10209e+06	783821	0.000818102	0.0020867	1.42854
ACTA_HUMAN	Actin, aortic smooth muscle	ACTA2	93487.8	58123.4	0.000835906	0.00210128	1.55799
RELN_HUMAN	Reelin	RELN	347477	196132	0.000982871	0.00232465	1.80803
A0A075B6R9_HUMAN	Immunoglobulin kappa variable 2D-24 (non-functional) (Fragment)	IGKV2D-24	1.69572e+06	1.34568e+06	0.0010619	0.00248895	1.47974
A0A087WWU8_HUMAN	Tropomyosin alpha-3 chain	TPM3	27195	15195.1	0.00111772	0.00259638	1.62068
A0A024QZN4_HUMAN	Vinculin, isoform CRA_c	VCL	85598	45880.1	0.00115636	0.00263902	1.58574
B4DPP0_HUMAN	cDNA FLJ51032, highly similar to CD9 antigen		30506.1	12271.8	0.00120447	0.0027249	2.30696
PLF4_HUMAN	Platelet factor 4	PF4	445253	254032	0.00132384	0.00294376	1.87404
A0N8J1_HUMAN	V(k)3 sequence of NG9 gene from fetal liver DNA (Fragment)		79117.3	53892.3	0.00141807	0.00311582	1.33882
A0A140T974_HUMAN	Flotillin-1 (Fragment)	FLOT1	15417	5215.21	0.00145318	0.00312454	3.27876
TGM2_HUMAN	Protein-glutamine gamma-glutamyltransferase 2	TGM2	1983.55	0	0.00153796	0.00322737	18.8751
C9JD84_HUMAN	Latent-transforming growth factor beta-binding protein 1	LTBP1	26717.2	11492.5	0.00153821	0.00322737	2.68321
TERA_HUMAN	Transitional endoplasmic reticulum ATPase	VCP	16244.9	5995.23	0.0015972	0.00332432	2.43946
HV205_HUMAN	Immunoglobulin heavy variable 2-5	IGHV2-5	86006	61122.2	0.0016353	0.00335003	1.22761
PESC_HUMAN	Pescadillo homolog	PES1	178894	119770	0.00165022	0.00335417	1.44153
A0A1S5UZ24_HUMAN	Macrophage receptor	MARCO	88987.8	59292.9	0.00199025	0.00398308	1.52781
VWF_HUMAN	von Willebrand factor	VWF	2.56284e+07	7.5008e+06	0.0022056	0.00421932	4.58176
MUC5B_HUMAN	Mucin-5B	MUC5B	6502.35	2845.68	0.00236331	0.00442343	4.39876
A1A508_HUMAN	PRSS3 protein	PRSS3	4.2428e+06	3.60036e+06	0.00254373	0.00464007	1.22698
Q96CF1_HUMAN	LOC648232 protein (Fragment)	LOC648232	1471.92	0	0.00256575	0.00464007	3.59882
MOES_HUMAN	Moesin	MSN	27450.6	16646.4	0.0026021	0.00466884	1.98538
L8E853_HUMAN	von Willebrand factor	VWF	6.93121e+06	1.91947e+06	0.00271682	0.00481761	4.5166
B2R8I2_HUMAN	cDNA, FLJ93914, highly similar to Homo sapiens histidine-rich glycoprotein (HRG), mRNA		182334	133325	0.00284775	0.00497243	1.20381
Q1HP67_HUMAN	Lipoprotein, Lp(A)	LPA	1.76546e+07	1.21414e+07	0.00293255	0.00501944	1.42202
APOA_HUMAN	Apolipoprotein(a)	LPA	2.86133e+07	1.96779e+07	0.00293255	0.00501944	1.42202
TMOD1_HUMAN	Tropomodulin-1	TMOD1	18190.6	10640.4	0.00314639	0.00531169	3.11876
Q2HZZ0_HUMAN	Coagulation factor V (Fragment)		1501.38	717.103	0.00325339	0.00535714	2.45963
A0A024RCB7_HUMAN	Tetraspanin	CD81	56633.4	29227.2	0.00333493	0.00542276	1.88035
Q6FHM9_HUMAN	CD59 antigen, complement regulatory protein, isoform CRA_b	CD59	17057.4	12112	0.00336028	0.00543005	2.05677
A0A0X9UWL5_HUMAN	GCT-A5 light chain variable region (Fragment)		5.0968e+06	3.96e+06	0.00401369	0.00629056	1.36247
Q7Z2E8_HUMAN	Rearranged Vl3l gene segment (Fragment)	VL3L	8145.06	1508.67	0.00405609	0.00631896	4.85627
A0A024R7A9_HUMAN	Angiopoietin-like 6, isoform CRA_a	ANGPTL6	52762.3	39537.1	0.00482515	0.00715133	1.39082
CD5L_HUMAN	CD5 antigen-like	CD5L	2.49275e+07	1.94196e+07	0.00486526	0.00715133	1.32499
B3KPV9_HUMAN	cDNA FLJ32326 fis, clone PROST2004332, highly similar to Brain-specific angiogenesis inhibitor1-associated protein 2		1872.92	6520.07	0.00507286	0.00737315	1.07249
C4BPA_HUMAN	C4b-binding protein alpha chain	C4BPA	7.15168e+07	5.57048e+07	0.00521278	0.00745494	1.14906
B4E1D8_HUMAN	cDNA FLJ51597, highly similar to C4b-binding protein alpha chain		7.19054e+07	5.60075e+07	0.00521278	0.00745494	1.14906
A0A024R1P2_HUMAN	Ras-related C3 botulinum toxin substrate 2 (Rho family, small GTP binding protein Rac2), isoform CRA_a	RAC2	20032.7	10808.8	0.00552338	0.00785249	1.69466
ATS13_HUMAN	A disintegrin and metalloproteinase with thrombospondin motifs 13	ADAMTS13	13154.3	6757.16	0.00578513	0.00817991	5.35615
K2C6B_HUMAN	Keratin, type II cytoskeletal 6B	KRT6B	29292.5	14640.1	0.00610704	0.00849655	2.89943
KV401_HUMAN	Immunoglobulin kappa variable 4-1	IGKV4-1	1.97405e+06	1.33805e+06	0.00656067	0.0088183	1.33911
Q504U3_HUMAN	Pyruvate kinase	PKM2	3480.6	857.147	0.00657556	0.0088183	1.03113
Q96SA9_HUMAN	Anti-streptococcal/anti-myosin immunoglobulin kappa light chain variable region (Fragment)		42474.2	25502.7	0.00668368	0.00891733	1.56807
A2N0T3_HUMAN	VH6DJ protein (Fragment)	VH6DJ	0	156.677	0.00718847	0.00949344	1.23372
Q9NZS6_HUMAN	Elongation factor 1-alpha (Fragment)	Homo sapiens	1412.4	42.2733	0.00728667	0.00957454	14.75
FA8_HUMAN	Coagulation factor VIII	F8	50063.9	23295.6	0.00799856	0.0103018	5.66232
A0A024RB87_HUMAN	RAP1B, member of RAS oncogene family, isoform CRA_a	RAP1B	66922.5	43537.4	0.00857135	0.0109313	1.56933
A0A140VK45_HUMAN	Proteasome subunit beta type		16163.5	3768.25	0.00914105	0.0115447	2.69882
A2N0U4_HUMAN	VH6DJ protein (Fragment)	VH6DJ	1015.15	804.45	0.00943635	0.0118309	1.57512
FCN2_HUMAN	Ficolin-2	FCN2	422453	357961	0.00945865	0.0118309	1.25492
ANXA1_HUMAN	Annexin A1	ANXA1	1460.04	608.127	0.00961142	0.0119645	11.436
PIP_HUMAN	Prolactin-inducible protein	PIP	15477.2	6710.71	0.00989422	0.0121998	1.87779
AEBP1_HUMAN	Adipocyte enhancer-binding protein 1	AEBP1	0	0	0.0108987	0.013375	Infinity
FILA2_HUMAN	Filaggrin-2	FLG2	18189.5	5729.46	0.0114799	0.0140221	2.89775
HSP7C_HUMAN	Heat shock cognate 71 kDa protein	HSPA8	34576.7	22691.1	0.011904	0.0143522	1.70046
K2C1_HUMAN	Keratin, type II cytoskeletal 1	KRT1	1.80247e+06	858619	0.0119157	0.0143522	2.22066
HV601_HUMAN	Immunoglobulin heavy variable 6-1	IGHV6-1	11619	8201.36	0.0130701	0.0154564	1.30731
LYAM1_HUMAN	L-selectin	SELL	20349	10024.9	0.0136496	0.0159187	2.20763
IGK_HUMAN	Immunoglobulin kappa light chain		3.13108e+06	2.80093e+06	0.0136501	0.0159187	1.25889
DCD_HUMAN	Dermcidin	DCD	55402.5	30739.1	0.0137095	0.0159187	1.52038
HV102_HUMAN	Immunoglobulin heavy variable 1-2	IGHV1-2	10048.1	19926	0.0138281	0.0159187	1.51561
B0YJ74_HUMAN	Proteasome subunit alpha type	PSMA8	11335.5	5801.89	0.0146416	0.0167809	2.0454
K1C9_HUMAN	Keratin, type I cytoskeletal 9	KRT9	4.12305e+06	2.20418e+06	0.0152851	0.0174416	2.00553
PCYOX_HUMAN	Prenylcysteine oxidase 1	PCYOX1	472026	362569	0.0158742	0.0180348	1.42901
HV70D_HUMAN	Immunoglobulin heavy variable 2-70D	IGHV2-70D	32662.5	20747.2	0.0163386	0.0184816	1.2706
CLUS_HUMAN	Clusterin	CLU	1.14659e+07	1.04177e+07	0.0165564	0.018647	1.1186
A2MYE1_HUMAN	A30 (Fragment)		274877	165429	0.0175422	0.0195056	9.37188
K2C1B_HUMAN	Keratin, type II cytoskeletal 1b	KRT77	4632.4	1725.3	0.0178827	0.019714	1.7049
URP2_HUMAN	Fermitin family homolog 3	FERMT3	2867.86	1086.83	0.0186232	0.0203029	2.07001
ABCA7_HUMAN	ATP-binding cassette sub-family A member 7	ABCA7	5.9604e+07	4.67386e+07	0.018651	0.0203029	1.46206
SVEP1_HUMAN	Sushi, von Willebrand factor type A, EGF and pentraxin domain-containing protein 1	SVEP1	399626	273500	0.018836	0.0203342	1.55836
CLH1_HUMAN	Clathrin heavy chain 1	CLTC	3755.4	1350.43	0.0199593	0.0214251	4.95102
DSG1_HUMAN	Desmoglein-1	DSG1	6134.81	3610.87	0.0200113	0.0214251	2.5818
K2C8_HUMAN	Keratin, type II cytoskeletal 8	KRT8	0	0	0.0210171	0.0223864	2.94278
A0A024R1T9_HUMAN	ATP-citrate synthase	ACLY	1722.24	493.055	0.0211673	0.0223864	3.93458
HABP2_HUMAN	Hyaluronan-binding protein 2	HABP2	5827.56	1828.69	0.0219464	0.0230232	1.39985
Q86TT1_HUMAN	Full-length cDNA clone CS0DD006YL02 of Neuroblastoma of Homo sapiens (human)		2.82393e+07	2.03488e+07	0.0227406	0.0237606	1.28006
A0A087X0S5_HUMAN	Collagen alpha-1(VI) chain	COL6A1	222061	168704	0.0248706	0.0253714	1.23241
K22E_HUMAN	Keratin, type II cytoskeletal 2 epidermal	KRT2	2.78009e+06	1.69149e+06	0.0250625	0.0253714	1.43883
HV741_HUMAN	Immunoglobulin heavy variable 7-4-1	IGHV7-4-1	4628.12	6644.53	0.0292683	0.0292872	1.01836
D0PNI1_HUMAN	Epididymis luminal protein 4	YWHAZ	31315.5	20440.1	0.0295689	0.0293027	1.28707
A0A024R877_HUMAN	Delta-aminolevulinic acid dehydratase	ALAD	23934.7	16447.8	0.0296217	0.0293027	1.72149
Q2TSD0_HUMAN	Glyceraldehyde-3-phosphate dehydrogenase		116353	70700.6	0.0300629	0.0296265	1.4468
A0A024RC29_HUMAN	Desmocollin 3, isoform CRA_b	DSC3	0	0	0.0304541	0.0298517	10.9154
CATA_HUMAN	Catalase	CAT	249310	160918	0.0306157	0.0298517	1.68206
IGHM_HUMAN	Immunoglobulin heavy constant mu	IGHM	1.92013e+08	1.64559e+08	0.0306356	0.0298517	1.20873
CASPE_HUMAN	Caspase-14	CASP14	15050.7	10979.5	0.0320389	0.030987	1.54713
A0A161I202_HUMAN	Lactoferrin	LTF	3074.28	1218.69	0.032913	0.0315974	4.03663
LRP1_HUMAN	Prolow-density lipoprotein receptor-related protein 1	LRP1	52151.2	39832.4	0.0337	0.0321062	1.19819
CO2A1_HUMAN	Collagen alpha-1(II) chain	COL2A1	73404.2	54485.7	0.0338132	0.0321062	1.30048
A2NKM7_HUMAN	NANUC-2 heavy chain (Fragment)		51663.6	32390	0.0346582	0.0327889	1.23912
FGFP2_HUMAN	Fibroblast growth factor-binding protein 2	FGFBP2	3593.66	0.164546	0.037389	0.0349907	3.24529
A1AG2_HUMAN	Alpha-1-acid glycoprotein 2	ORM2	22147.1	13207	0.0398524	0.0367671	1.39412
EMIL1_HUMAN	EMILIN-1	EMILIN1	2735.65	1413.93	0.0400932	0.0368585	2.57839
KVD13_HUMAN	Immunoglobulin kappa variable 1D-13	IGKV1D-13	48147.7	71683.3	0.0423227	0.0383659	1.07037
A0A024R056_HUMAN	Guanine nucleotide binding protein (G protein), beta polypeptide 1, isoform CRA_a	GNB1	7116.37	2108.64	0.0438822	0.0396415	3.19115
A2N011_HUMAN	Vh1-D-J3-region (Fragment)		80.1295	1600.18	0.0450513	0.0404948	2.93931
LMTK1_HUMAN	Serine/threonine-protein kinase LMTK1	AATK	3462.48	4051.39	0.0451381	0.0404948	11.5178
CATG_HUMAN	Cathepsin G	CTSG	1743.24	268.571	0.0474315	0.0422801	3.08407
B3KUB8_HUMAN	cDNA FLJ39539 fis, clone PUAEN2008228, highly similar to Platelet glycoprotein 4		17583.5	12411.3	0.0479897	0.0425449	1.47417
1433E_HUMAN	14-3-3 protein epsilon	YWHAE	11798.5	9844.19	0.0482017	0.0425449	1.38996
A0A0C4DGN4_HUMAN	Zymogen granule protein 16 homolog B	ZG16B	837.086	0	0.0483286	0.0425449	3.17709
K2C5_HUMAN	Keratin, type II cytoskeletal 5	KRT5	323544	195830	0.0484045	0.0425449	1.52013
TSP4_HUMAN	Thrombospondin-4	THBS4	218218	208530	0.0493462	0.0430272	1.21078
A5YAK2_HUMAN	Apolipoprotein C-IV	APOC4	3.89352e+06	2.70085e+06	0.0494494	0.0430272	1.56389
APOC4_HUMAN	Apolipoprotein C-IV	APOC4	6.66328e+06	4.62217e+06	0.0494494	0.0430272	1.56389
A2NYU9_HUMAN	Heavy chain Fab (Fragment) OS=Homo sapiens PE=2 SV=1		27636.5	41937.4	0.0502002	0.043535	1.02995
A0A0A7C614_HUMAN	MHC class II antigen (Fragment) OS=Homo sapiens GN=HLA-DPB1 PE=4 SV=1	HLA-DPB1	125178	86150.8	0.0522258	0.0451411	1.46054
E2RVJ0_HUMAN	Anion exchange protein OS=Homo sapiens GN=SLC4A1 PE=2 SV=1	SLC4A1	1.97681e+06	1.3403e+06	0.0531462	0.0457845	1.49938
Q0P512_HUMA	Solute carrier family 2 (Facilitated glucose transporter), member 1 OS=Homo sapiens GN=SLC2A1 PE=2 SV=1	SLC2A1	315504	283692	0.0551059	0.0471605	1.50722
MMRN1_HUMAN	Multimerin-1 OS=Homo sapiens GN=MMRN1 PE=1 SV=3	MMRN1	448982	208991	0.0555901	0.0472639	1.88437
LV539_HUMAN	Immunoglobulin lambda variable 5-39 OS=Homo sapiens GN=IGLV5-39 PE=3 SV=1	IGLV5-39	10461.6	4671.1	0.0576631	0.0487081	1.35219
Upregulated
H0YAC1_HUMAN	Plasma kallikrein (Fragment)	KLKB1	21569.1	144078	3.01169e-08	1.95542e-06	5.0673
APOA2_HUMAN	Apolipoprotein A-II	APOA2	109071	394596	3.90153e-08	1.95542e-06	3.36475
CO8A_HUMAN	Complement component C8 alpha chain	C8A	16339.7	38645.9	4.04623e-08	1.95542e-06	2.32045
A2RTY6_HUMAN	Inter-alpha (Globulin) inhibitor H2	ITIH2	804128	2.36017e+06	4.76492e-08	1.95542e-06	2.89134
FHR1_HUMAN	Complement factor H-related protein 1	CFHR1	27148.5	209465	5.26118e-08	1.95542e-06	5.68013
C1S_HUMAN	Complement C1s subcomponent	C1S	410347	824844	2.12314e-07	5.10731e-06	1.79506
H7C220_HUMAN	Anoctamin (Fragment)	ANO7	702667	1.51514e+06	2.26593e-07	5.10731e-06	2.33894
PLMN_HUMAN	Plasminogen	PLG	180172	425299	2.38001e-07	5.10731e-06	1.97754
B2RMS9_HUMAN	Inter-alpha (Globulin) inhibitor H4 (Plasma Kallikrein-sensitive glycoprotein)	ITIH4	148527	662320	2.55201e-07	5.10731e-06	2.44245
CO6_HUMAN	Complement component C6	C6	13519.8	82962.4	4.01799e-07	7.44509e-06	3.06917
CO5_HUMAN	Complement C5	C5	63163.5	228219	4.29247e-07	7.44509e-06	2.43513
B2R731_HUMAN	cDNA, FLJ93258, highly similar to Homo sapiens WFIKKN-related protein (WFIKKNRP), mRNA		36.1468	6812.59	4.69451e-07	7.6335e-06	3.99698
C9JZC2_HUMAN	Zinc finger protein 621	ZNF621	0	4794.85	5.52792e-07	8.45993e-06	15.4738
ATRN_HUMAN	Attractin	ATRN	21924.8	108207	7.03327e-07	1.01657e-05	3.30914
S6BAR0_HUMAN	IgG L chain		105283	176365	1.15321e-06	1.50014e-05	1.66447
IC1_HUMAN	Plasma protease C1 inhibitor	SERPING1	898007	2.49767e+06	1.73495e-06	2.06058e-05	2.22639
FBN1_HUMAN	Fibrillin-1	FBN1	6514.4	17093.5	1.74244e-06	2.06058e-05	2.31735
Q9UL70_HUMAN	Myosin-reactive immunoglobulin light chain variable region (Fragment)		33196.6	71764.8	2.76775e-06	3.13078e-05	2.15768
AMBP_HUMAN	Protein AMBP	AMBP	473661	1.19669e+06	4.72117e-06	4.91319e-05	1.98454
PON1_HUMAN	Serum paraoxonase/arylesterase 1	PON1	1.10868e+06	1.43046e+06	6.04421e-06	5.82411e-05	1.58973
ITIH3_HUMAN	Inter-alpha-trypsin inhibitor heavy chain H3	ITIH3	68591.8	156606	7.94184e-06	7.37932e-05	1.82573
IGHG3_HUMAN	Immunoglobulin heavy constant gamma 3	IGHG3	2.04552e+06	1.10305e+07	8.79894e-06	7.8938e-05	2.42422
HPT_HUMAN	Haptoglobin	HP	1.55701e+08	2.84249e+08	9.42941e-06	8.05108e-05	1.85318
CO3_HUMAN	Complement C3	C3	2.21703e+06	8.81166e+06	9.65796e-06	8.05108e-05	2.26823
GRK4_HUMAN	G protein-coupled receptor kinase 4	GRK4	241484	585997	1.14798e-05	9.05053e-05	2.45816
S6C4Q9_HUMAN	IgG L chain		8036.92	25804.6	1.22277e-05	9.35662e-05	2.36355
PSA1_HUMAN	Proteasome subunit alpha type-1	PSMA1	773234	1.22431e+06	1.63774e-05	0.000113155	1.86746
CBPN_HUMAN	Carboxypeptidase N catalytic chain	CPN1	109591	256762	1.79357e-05	0.000119648	1.71052
A0A0S2Z4I5_HUMAN	Complement factor properdin isoform 1 (Fragment)	CFP	579092	1.15017e+06	1.98561e-05	0.000129148	1.79513
C9J6K0_HUMAN	Secreted phosphoprotein 24 (Fragment)	SPP2	31173.6	90915.4	2.13448e-05	0.000135444	2.45258
A0A024R2Q7_HUMAN	C-type lectin domain family 3, member B, isoform CRA_a	CLEC3B	9366.45	30815.3	2.31284e-05	0.000143268	2.20336
GELS_HUMAN	Gelsolin	GSN	76860.7	118710	2.73618e-05	0.00016555	1.57658
A0A0S2Z3F6_HUMAN	Cholesteryl ester transfer protein plasma isoform 1 (Fragment)	CETP	132914	343583	2.83024e-05	0.00016735	2.33538
Q6IN99_HUMAN	IGL@ protein	IGL	21937.6	73906.3	3.21031e-05	0.00018088	2.34566
AFAM_HUMAN	Afamin	AFM	9795.38	22960.5	3.25222e-05	0.00018088	2.3283
M0R3C9_HUMAN	Neurogenic locus notch homolog protein 3 (Fragment)	NOTCH3	6806.54	18660.6	3.87267e-05	0.000205621	1.79495
A0A1W2PQ43_HUMAN	Bcl-2-associated transcription factor 1	BCLAF1	80976.8	170689	4.03692e-05	0.000210056	1.88984
Q9UL78_HUMAN	Myosin-reactive immunoglobulin light chain variable region (Fragment)		4.36446e+06	5.62941e+06	4.1985e-05	0.00021418	1.46055
S6B291_HUMAN	IgG H chain		1.24745e+06	3.24757e+06	4.47061e-05	0.000223675	2.27775
Q8NCL6_HUMAN	cDNA FLJ90170 fis, clone MAMMA1000370, highly similar to Ig alpha-1 chain C region	Homo sapiens	7.0217e+06	1.16956e+07	5.63319e-05	0.000263178	1.53579
Q96K68_HUMAN	cDNA FLJ14473 fis, clone MAMMA1001080, highly similar to Homo sapiens SNC73 protein (SNC73) mRNA	Homo sapiens	2.35166e+07	3.917e+07	5.63319e-05	0.000263178	1.53579
FA11_HUMAN	Coagulation factor XI	F11	3470.36	19822.9	5.66478e-05	0.000263178	4.80913
B2RA39_HUMAN	cDNA, FLJ94686, highly similar to Homo sapiens complement factor H-related 5 (CFHL5), mRNA	Homo sapiens	779.541	6586.74	5.99881e-05	0.000273807	4.80259
CFAI_HUMAN	Complement factor I	CFI	11705.1	19410.1	7.86483e-05	0.000352789	1.8367
Q6P5S8_HUMAN	IGK@ protein	IGK	152872	187137	0.000100003	0.000440975	1.50381
CPN2_HUMAN	Carboxypeptidase N subunit 2	CPN2	144694	276156	0.000120259	0.000521459	1.62312
A0A024R6P0_HUMAN	Serpin peptidase inhibitor, clade A (Alpha-1 antiproteinase, antitrypsin), member 3, isoform CRA_c	SERPINA3	309725	623180	0.000133928	0.000551728	1.56096
A0A182DWH7_HUMAN	Selenoprotein P (Fragment)	SELENOP	20417.9	32278.9	0.000134248	0.000551728	1.61615
A0A024CIM4_HUMAN	Carboxylic ester hydrolase		141505	231002	0.000135722	0.000551728	1.5917
A0A024R962_HUMAN	HCG40889, isoform CRA_b	hCG_40889	40297.9	227723	0.000146509	0.000586416	2.47797
Q8NF20_HUMAN	FLJ00382 protein (Fragment)	FLJ00382	11402.5	23197.4	0.000170879	0.000644306	1.41318
MASP1_HUMAN	Mannan-binding lectin serine protease 1	MASP1	53068.2	92645.9	0.00024433	0.000882873	1.51475
B4E1Z4_HUMAN	cDNA FLJ55673, highly similar to Complement factor B (EC 3.4.21.47)	Homo sapiens	107768	250521	0.000262104	0.000921501	1.9012
PZP_HUMAN	Pregnancy zone protein	PZP	27627.3	53954.9	0.000269268	0.000934067	2.25071
ITA1_HUMAN	Integrin alpha-1	ITGA1	12384.2	27707.4	0.000276622	0.00094358	2.18533
PI16_HUMAN	Peptidase inhibitor 16	PI16	1400.32	8550.76	0.000279264	0.00094358	3.40032
HEP2_HUMAN	Heparin cofactor 2	SERPIND1	112070	184507	0.000303331	0.00101176	1.80563
A0N2N3_HUMAN	Burkitt's lymphoma translocation t(2;8) encoding kappa light chain,. Chromosome 8q+ break point (Fragment)		44415.7	89041.5	0.00030952	0.00101933	2.25828
HGFA_HUMAN	Hepatocyte growth factor activator	HGFAC	6399.75	14419.4	0.000334549	0.00107456	1.66364
Q9UL86_HUMAN	Myosin-reactive immunoglobulin kappa chain variable region (Fragment)		118705	151416	0.00034523	0.00109534	1.42186
Q6S4P3_HUMAN	Ferritin	FTL	0	0	0.000486765	0.00145099	Infinity
A0A068LKQ5_HUMAN	Ig heavy chain variable region (Fragment)		5123.9	27798.6	0.000490858	0.00145099	5.03352
A2NYQ7_HUMAN	Anti-folate binding protein (Fragment)	HuC4lambda Vlambda	100996	145029	0.000497579	0.00145099	1.46645
IGE_HUMAN	Immunoglobulin epsilon heavy chain		16837.4	23525.5	0.000531475	0.00151948	1.49351
Q6N092_HUMAN	Uncharacterized protein DKFZp686K18196 (Fragment)		1.78504e+06	2.73027e+06	0.000618874	0.0017313	1.40204
Q6ZW64_HUMAN	cDNA FLJ41552 fis, clone COLON2004478, highly similar to Protein Tro alpha1 H,myeloma		3.0474e+06	4.66109e+06	0.000618874	0.0017313	1.40204
SOX30_HUMAN	Transcription factor SOX-30	SOX30	8180.61	19101.1	0.000632165	0.00174967	1.53339
Q6PJF2_HUMAN	IGK@ protein	IGK	76291	95856.8	0.000722811	0.0019795	1.27962
C1RL_HUMAN	Complement C1r subcomponent-like protein	C1RL	2154.35	3668.65	0.000752901	0.00202302	2.01464
Q5NV88_HUMAN	V1-22 protein (Fragment)	V1-22	92580.3	697043	0.000754255	0.00202302	2.36946
Q6ZP85_HUMAN	cDNA FLJ26301 fis, clone DMC07540		38164.5	66706	0.000839971	0.00210128	1.46281
A2NYU8_HUMAN	Heavy chain Fab (Fragment)		16545.7	37857.3	0.000857649	0.00212507	1.76306
K2C3_HUMAN	Keratin, type II cytoskeletal 3	KRT3	167.678	1786.38	0.000931025	0.00228512	4.88953
B1N7B9_HUMAN	Cryocrystalglobulin CC2 lambda light chain variable region (Fragment)		248943	355519	0.000942773	0.00229233	1.55229
CD158_HUMAN	Coiled-coil domain-containing protein 158	CCDC158	10389.3	26042.1	0.00095925	0.00230027	1.57852
ASXL3_HUMAN	Putative Polycomb group protein ASXL3	ASXL3	3449.17	16598.3	0.000963721	0.00230027	3.14196
MBL2_HUMAN	Mannose-binding protein C	MBL2	259778	313479	0.00114632	0.00263902	1.32387
LAMB1_HUMAN	Laminin subunit beta-1	LAMB1	12475.7	20837.8	0.00129945	0.00291443	1.41999
K7EQ86_HUMAN	KIAA0100, isoform CRA_a	KIAA0100	167057	332479	0.00142517	0.00311582	1.83729
MASP2_HUMAN	Mannan-binding lectin serine protease 2	MASP2	30763.4	43701.1	0.00144981	0.00312454	1.51047
B2R6W1_HUMAN	cDNA, FLJ93143, highly similar to Homo sapiens complement component 7 (C7), mRNA		40316.8	84184.4	0.00153388	0.00322737	1.56283
PON3_HUMAN	Serum paraoxonase/lactonase 3	PON3	1133.11	2307.72	0.00162684	0.00335003	1.66761
A0A024R3E3_HUMAN	Apolipoprotein A-I, isoform CRA_a	APOA1	3.41111e+07	4.75756e+07	0.00181222	0.0036549	1.43585
B1AHL2_HUMAN	Fibulin-1	FBLN1	2270.89	9101.69	0.00204606	0.00403273	1.25282
FBLN1_HUMAN	Fibulin-1	FBLN1	24446.6	97981.2	0.00204607	0.00403273	1.25282
A2MYC8_HUMAN	V5-2 protein (Fragment)	V5-2	56669.3	80062.9	0.00208723	0.00407292	1.5611
A0A1B1CYC8_HUMAN	Vitamin D binding protein (Fragment)	Gc	14642.4	24541.5	0.00209776	0.00407292	1.31877
A0A140VK24_HUMAN	Testicular secretory protein Li 24		6697.57	12589.1	0.00219412	0.00421932	1.62341
A0A0X9T0H6_HUMAN	GCT-A5 heavy chain variable region (Fragment)		414299	580489	0.00224931	0.00427152	1.25685
A0A024RBU1_HUMAN	ATP-binding cassette, sub-family B (MDR/TAP), member 9, isoform CRA_f	ABCB9	3.92458	23.8331	0.00227904	0.00429662	1.11976
B4E1B2_HUMAN	cDNA FLJ53691, highly similar to Serotransferrin		484580	738740	0.00254406	0.00464007	1.45672
Q53H26_HUMAN	Transferrin variant (Fragment)		1.49212e+06	2.27473e+06	0.00254406	0.00464007	1.45672
LUM_HUMAN	Lumican	LUM	4121.89	15684.4	0.00256822	0.00464007	2.563
Q6ZVX0_HUMAN	cDNA FLJ41981 fis, clone SMINT2011888, highly similar to Protein Tro alpha1 H,myeloma		41386.9	103564	0.00272204	0.00481761	2.28183
Q6PIL8_HUMAN	IGK@ protein	IGK	190905	271986	0.00283077	0.00497243	1.88216
A2AP_HUMAN	Alpha-2-antiplasmin	SERPINF2	214270	289380	0.00289381	0.00501917	1.27209
A0A109PW33_HUMAN	MS-C1 light chain variable region (Fragment)		7603.38	14823.1	0.00307693	0.00523215	1.51909
A8K5T0_HUMAN	cDNA FLJ75416, highly similar to Homo sapiens complement factor H (CFH), mRNA		3688.83	40343.2	0.00317378	0.00531169	1.67608
A0A0X9USK2_HUMAN	MS-A6 heavy chain variable region (Fragment)		33682.2	49434.2	0.00318496	0.00531169	1.36857
A1BG_HUMAN	Alpha-1B-glycoprotein	A1BG	152342	235873	0.00323855	0.00535714	1.45574
A0A0A0MR66_HUMAN	RNA binding motif protein 10, isoform CRA_d	RBM10	1632.15	7389.28	0.0033268	0.00542276	5.40307
VNN1_HUMAN	Pantetheinase	VNN1	5125.08	6754.1	0.00346649	0.0055671	1.63038
Q8NEJ1_HUMAN	Uncharacterized protein		284894	419916	0.0034893	0.00556935	1.44628
H7C2L4_HUMAN	Transformer-2 protein homolog beta (Fragment)	TRA2B	1328.75	3285.56	0.00354396	0.0056221	13.5557
A0A024R856_HUMAN	HCG96198, isoform CRA_a	hCG_96198	0	0	0.00393098	0.00619827	1.82145
Q5CZ94_HUMAN	Uncharacterized protein DKFZp781M0386		23930.7	33603.2	0.00416764	0.00645408	1.44367
A0A0K2BMD8_HUMAN	Mutant hemoglobin alpha 2 globin chain	HBA2	2.77166e+07	4.81768e+07	0.00426234	0.00656168	1.46234
D3DNU8_HUMAN	Kininogen 1, isoform CRA_a	KNG1	359225	434444	0.0043203	0.00661178	1.24714
F13A_HUMAN	Coagulation factor XIII A chain	F13A1	46792.3	66390	0.00438219	0.00666728	1.19404
A0A087X1Z3_HUMAN	Proteasome activator complex subunit 2	PSME2	3415.95	12796.4	0.00443147	0.00670306	2.42204
A2JA16_HUMAN	Anti-mucin1 light chain variable region (Fragment)		186.15	984.196	0.00458423	0.0068632	3.98055
A2NV54_HUMAN	Precursor (AA -19 to 108) (Fragment)		50489.4	80833.4	0.0045901	0.0068632	1.88226
PHLD_HUMAN	Phosphatidylinositol-glycan-specific phospholipase D	GPLD1	60775.9	73173.6	0.00485387	0.00715133	1.42982
A0A024R589_HUMAN	Uncharacterized protein	FLJ30934	3507.2	816.717	0.00493527	0.00721347	1.06513
PLTP_HUMAN	Phospholipid transfer protein	PLTP	35259.6	60711.5	0.00521509	0.00745494	1.35087
D6RF35_HUMAN	Vitamin D-binding protein	GC	223339	292460	0.00587684	0.00826468	1.3568
A0A1W2PQ80_HUMAN	Immunoglobulin lambda variable 10-54	IGLV10-54	1687.18	17072.5	0.00605898	0.00847501	12.3646
A0A125U0V1_HUMAN	MS-F1 heavy chain variable region (Fragment)		60693.8	83726.6	0.0062004	0.00857952	1.34751
KRT85_HUMAN	Keratin, type II cuticular Hb5	KRT85	377.08	1028.52	0.00623263	0.00857952	25.044
Q5SQ08_HUMAN	Complement component C8 gamma chain (Fragment)	C8G	13825.5	24847.7	0.00652772	0.0088183	1.68774
HV404_HUMAN	Immunoglobulin heavy variable 4-4	IGHV4-4	9337.83	31484.8	0.00653799	0.0088183	3.26319
CBG_HUMAN	Corticosteroid-binding globulin	SERPINA6	4440.1	8843.19	0.00654039	0.0088183	2.40053
Q6DHW4_HUMAN	Uncharacterized protein		31160.5	68142.5	0.00699283	0.0092822	1.36843
TM163_HUMAN	Transmembrane protein 163	TMEM163	114612	244924	0.00739213	0.0096643	1.60751
A0A109PP82_HUMAN	MS-C2 light chain variable region (Fragment)		1730.64	5902.52	0.00779877	0.010145	1.37071
A0A024R930_HUMAN	Proteoglycan 4, isoform CRA_a	PRG4	1.32302e+06	1.82365e+06	0.00793904	0.010276	1.4719
FHR4_HUMAN	Complement factor H-related protein 4	CFHR4	41985.9	78988.1	0.00848719	0.0108773	1.50545
Q5NV74_HUMAN	V2-14 protein (Fragment)	V2-14	0	1919.23	0.00864575	0.0109724	1.73851
J3KTL5_HUMAN	Transmembrane protein 94 (Fragment)	TMEM94	239707	360149	0.00966582	0.0119749	1.22228
Q9UG64_HUMAN	Uncharacterized protein DKFZp586I1223 (Fragment)	DKFZp586I1223	0	0	0.0116394	0.0141505	Infinity
HBB_HUMAN	Hemoglobin subunit beta	HBB	1.98955e+07	2.7884e+07	0.0121628	0.0145824	1.35878
F13B_HUMAN	Coagulation factor XIII B chain	F13B	182530	253959	0.0126471	0.0150934	1.20351
A0A0A0MT16_HUMAN	ATP-binding cassette sub-family A member 13	ABCA13	1797.3	11806.2	0.0128677	0.0152866	1.06567
A0A0X9T7V9_HUMAN	GCT-A4 light chain variable region (Fragment)		95170	150519	0.0132628	0.0156134	1.47395
A0A024R944_HUMAN	Serpin peptidase inhibitor, clade C (Antithrombin), member 1, isoform CRA_a	SERPINC1	121500	140314	0.0137762	0.0159187	1.26761
A0A120HG44_HUMAN	MS-E1 heavy chain variable region (Fragment)		26638.8	35371.1	0.0173851	0.0194959	1.2049
SAMP_HUMAN	Serum amyloid P-component	APCS	325019	440934	0.0175437	0.0195056	1.28846
Q5JVE7_HUMAN	Coagulation factor X	F10	1671.68	2316.89	0.0177024	0.0195983	2.02424
IGA2_HUMAN	Immunoglobulin alpha-2 heavy chain		569285	664971	0.018378	0.0201746	1.23189
PNPH_HUMAN	Purine nucleoside phosphorylase	PNP	0	110.993	0.0188182	0.0203342	5.25261
APOD_HUMAN	Apolipoprotein D	APOD	6.05466e+06	8.21559e+06	0.0211576	0.0223864	1.10951
ALBU_HUMAN	Serum albumin	ALB	6.9693e+07	9.62947e+07	0.0214873	0.0226328	1.25926
IGD_HUMAN	Immunoglobulin delta heavy chain		269857	361628	0.0237828	0.0247501	1.06028
A0A0A0MRY2_HUMAN	Zinc finger MYND domain-containing protein 11	ZMYND11	13850	49237.6	0.0239461	0.0248207	1.75975
Q96SB0_HUMAN	Anti-streptococcal/anti-myosin immunoglobulin lambda light chain variable region (Fragment)		1.65308e+06	2.16894e+06	0.0242014	0.0249858	1.37011
APOH_HUMAN	Beta-2-glycoprotein 1	APOH	739840	899918	0.0245471	0.0252426	1.16931
F5GY80_HUMAN	Complement component C8 beta chain	C8B	30659.3	50549.3	0.02479	0.0253714	1.4598
Q6MZL2_HUMAN	Uncharacterized protein DKFZp686M0562 (Fragment)		54679.5	65105.5	0.0250345	0.0253714	1.2179
SYF1_HUMAN	Pre-mRNA-splicing factor SYF1	XAB2	352.362	1129.16	0.0255628	0.0257775	8.33004
A0A087WU67_HUMAN	Fatty acid desaturase 6	FADS6	23555.8	43030.1	0.0259775	0.0260946	1.53503
A0A140VJI7_HUMAN	Testicular tissue protein Li 61		5992.18	8422.19	0.0294708	0.0293027	1.66806
Q9H6N8_HUMAN	cDNA: FLJ22032 fis, clone HEP08743		0	298.909	0.0310309	0.030124	4.85122
H0Y3Z3_HUMAN	Protein disulfide-isomerase (Fragment)	P4HB	1897.84	2849.45	0.0323548	0.0311765	1.35045
S6B2A6_HUMAN	IgG H chain		4279.48	11775	0.0332076	0.0317631	1.94155
Q6MZU6_HUMAN	Uncharacterized protein DKFZp686C15213		8027.14	19086.7	0.0358828	0.0338245	11.189
ALS_HUMAN	Insulin-like growth factor-binding protein complex acid labile subunit	IGFALS	3435	5166.58	0.0365787	0.0343559	1.9711
OR1B1_HUMAN	Olfactory receptor 1B1	OR1B1	28473.8	45136.6	0.0384256	0.035832	1.40208
A2N2F4_HUMAN	VK3 protein (Fragment)	VK3	32642.4	58391.3	0.038615	0.0358799	1.34305
A2NB44_HUMAN	Cold agglutinin FS-2 H-chain (Fragment)	IGH	6294.58	9292.69	0.039412	0.0364901	2.01903
VTNC_HUMAN	Vitronectin	VTN	617006	703309	0.0415009	0.0380183	1.15397
CERU_HUMAN	Ceruloplasmin	CP	195054	281158	0.0422503	0.0383659	1.43698
A0A024R6H1_HUMAN	Serine palmitoyltransferase, long chain base subunit 2, isoform CRA_a	SPTLC2	4.23327e+06	4.96386e+06	0.0422877	0.0383659	1.11458
MTR1A_HUMAN	Melatonin receptor type 1A	MTNR1A	3021.3	4392.2	0.0474532	0.0422801	2.06844
A2GL_HUMAN	Leucine-rich alpha-2-glycoprotein OS=Homo sapiens GN=LRG1 PE=1 SV=2	LRG1	4751.57	7601.74	0.0545188	0.046812	2.06844
H0YDX5_HUMAN	Cytoskeleton-associated protein 5 (Fragment) OS=Homo sapiens GN=CKAP5 PE=1 SV=1	CKAP5	0	0	0.0553358	0.0472019	1.5801
ADIPO_HUMAN	Adiponectin OS=Homo sapiens GN=ADIPOQ PE=1 SV=1	ADIPOQ	242073	267327	0.0575323	0.0487081	2.58081

## Sheet: Supplementary Data 8
Supplementary Data 8. Full list of proteins identified by Progenesis analysis as differentially abundant in the bladder cohort between t0 and t1, t0 and t3, and t0 and t_end. Only proteins with a p-value < 0.05 are shown. Proteins with a q-value < 0.05 were considered as DAPs in the study and included in the volcano plots in Fig. 2a–c.
Bladder (t0 Vs t1)
Accession	Description	Gene name	Median t0	Median t1	Anova (p-value)	Ajusted p-value (q-value)	Max fold change
Downregulated
A0A0A0MRJ7_HUMAN	Coagulation factor V	F5	116831	53553.4	3.20272e-08	3.23255e-06	2.25479
Q15430_HUMAN	Coagulation factor V (Fragment)	F5	13424.1	5315.46	4.49454e-08	3.40231e-06	2.11183
FCN1_HUMAN	Ficolin-1	FCN1	28449.4	10746	1.80971e-06	0.000109594	2.16155
KV311_HUMAN	Immunoglobulin kappa variable 3-11	IGKV3-11	454856	360648	2.2012e-06	0.000111085	1.70713
IGHM_HUMAN	Immunoglobulin heavy constant mu	IGHM	4.88551e+07	3.16806e+07	2.87508e-06	0.000124366	1.52646
VTNC_HUMAN	Vitronectin	VTN	112347	89822	8.20016e-06	0.000310371	1.35044
HV741_HUMAN	Immunoglobulin heavy variable 7-4-1	IGHV7-4-1	14414.5	5136.49	1.16514e-05	0.000360443	2.33207
A1AG2_HUMAN	Alpha-1-acid glycoprotein 2	ORM2	30121.8	16323.7	1.19038e-05	0.000360443	1.64917
COL11_HUMAN	Collectin-11	COLEC11	82037.4	46247.5	1.93119e-05	0.000487297	1.63874
A0N7J6_HUMAN	REV25-2 (Fragment)		42013.3	34254.4	3.78264e-05	0.00077913	1.70218
Q6MZU6_HUMAN	Uncharacterized protein DKFZp686C15213		74688.2	25178.6	3.85969e-05	0.00077913	2.46304
Q86TT1_HUMAN	Full-length cDNA clone CS0DD006YL02 of Neuroblastoma of Homo sapiens (human)		7.65779e+06	5.26932e+06	4.21653e-05	0.000797966	1.45964
TTHY_HUMAN	Transthyretin	TTR	225938	138104	5.58225e-05	0.000994281	1.35211
HV226_HUMAN	Immunoglobulin heavy variable 2-26	IGHV2-26	18709.7	12536.5	6.23902e-05	0.00100292	1.52938
A2NZ55_HUMAN	Variable immnoglobulin anti-estradiol heavy chain (Fragment)		10364	6276.7	7.16357e-05	0.00108455	1.57683
LV214_HUMAN	Immunoglobulin lambda variable 2-14	IGLV2-14	459594	399829	8.62154e-05	0.00119126	1.4596
HV118_HUMAN	Immunoglobulin heavy variable 1-18	IGHV1-18	80251.5	60735.1	8.67665e-05	0.00119126	1.33266
Q96SB0_HUMAN	Anti-streptococcal/anti-myosin immunoglobulin lambda light chain variable region (Fragment)		424612	297148	9.04872e-05	0.00119126	1.58045
A0A068LKQ5_HUMAN	Ig heavy chain variable region (Fragment)		116.397	0	9.9343e-05	0.00119434	1.4788
A0A068LN03_HUMAN	Ig heavy chain variable region (Fragment)		135140	60607.9	0.000101223	0.00119434	2.45776
B1N7B8_HUMAN	Cryocrystalglobulin CC1 kappa light chain variable region (Fragment)		69636.3	45663	0.000104309	0.00119434	1.50528
A0A0X9UWL5_HUMAN	GCT-A5 light chain variable region (Fragment)		2.03275e+06	1.60603e+06	0.000106499	0.00119434	1.38113
Q5NV81_HUMAN	V1-16 protein (Fragment)	V1-16	34541.2	24729.4	0.000172709	0.00186769	1.72423
Q59EE5_HUMAN	Tissue factor pathway inhibitor (Lipoprotein-associated coagulation inhibitor) variant (Fragment)		5688.67	1536.17	0.000227172	0.00237195	2.2668
KV116_HUMAN	Immunoglobulin kappa variable 1-16	IGKV1-16	34979.1	21239.2	0.000296034	0.00298792	1.71452
A0A193CHS1_HUMAN	10E8 light chain variable region (Fragment)		1343.08	893.779	0.000310538	0.00303321	1.37303
Q5NV90_HUMAN	V2-17 protein (Fragment)	V2-17	129899	42679.8	0.000324306	0.00306869	1.78311
A2J1N7_HUMAN	Rheumatoid factor RF-ET10 (Fragment)		71785	49822.4	0.000380511	0.003428	1.52345
Q9NPP6_HUMAN	Immunoglobulin heavy chain variant (Fragment)		16718.2	11816.6	0.000403082	0.00348717	1.51288
LV208_HUMAN	Immunoglobulin lambda variable 2-8	IGLV2-8	444290	300531	0.000467829	0.00393489	1.37284
COMP_HUMAN	Cartilage oligomeric matrix protein	COMP	21626.3	16360.5	0.000505643	0.00398251	1.60413
FCN3_HUMAN	Ficolin-3	FCN3	737455	556057	0.000506138	0.00398251	2.12886
A0N5G1_HUMAN	Rheumatoid factor C6 light chain (Fragment)	V-kappa-1	499330	306710	0.000512947	0.00398251	1.39336
Q9UL81_HUMAN	Myosin-reactive immunoglobulin light chain variable region (Fragment)		34011.8	24046.9	0.000657161	0.00497462	2.20203
Q8TE63_HUMAN	Immunglobulin light chain variable region (Fragment)		48670.3	32622.7	0.000705823	0.00521268	1.29119
A2MYE1_HUMAN	A30 (Fragment)		173139	133681	0.000732536	0.00525552	1.44231
LV319_HUMAN	Immunoglobulin lambda variable 3-19	IGLV3-19	53050.8	60210.1	0.000746337	0.00525552	1.46509
Q6PIQ7_HUMAN	IGL@ protein	IGL	25134.5	19488.4	0.00087339	0.00573307	1.83363
A0A0X9UWK7_HUMAN	MS-D4 heavy chain variable region (Fragment)		1.41695e+06	1.18814e+06	0.000889645	0.00573307	1.30666
Q5NV65_HUMAN	V1-5 protein (Fragment)	V1-5	69887.5	22471.7	0.00088989	0.00573307	2.00964
Q6MZL2_HUMAN	Uncharacterized protein DKFZp686M0562 (Fragment)		12702.1	5992.11	0.00105246	0.00653726	1.58108
C0JYY2_HUMAN	Apolipoprotein B (Including Ag(X) antigen)	APOB	3.361e+07	2.49397e+07	0.00109645	0.00664002	1.32459
A8K6Q8_HUMAN	cDNA FLJ75881, highly similar to Homo sapiens transferrin receptor (p90, CD71) (TFRC), mRNA		65554.4	21545.8	0.00115557	0.00686081	1.34172
A0A125QYY4_HUMAN	GCT-A7 heavy chain variable region (Fragment)		12307.5	6790.8	0.00142378	0.00813419	1.67394
Q6PIK1_HUMAN	IGL@ protein	IGL	41759.9	28718.4	0.00150191	0.00842166	1.35618
C4BPA_HUMAN	C4b-binding protein alpha chain	C4BPA	1.8703e+07	1.33949e+07	0.00165722	0.00880348	1.29645
B4E1D8_HUMAN	cDNA FLJ51597, highly similar to C4b-binding protein alpha chain		1.11567e+07	7.99036e+06	0.00165722	0.00880348	1.29645
Q96JD0_HUMAN	Amyloid lambda 6 light chain variable region SAR (Fragment)		137571	111887	0.00174404	0.00910493	1.35766
A8K479_HUMAN	cDNA FLJ77094, highly similar to Homo sapiens apolipoprotein B (including Ag(x) antigen) (APOB), mRNA (Fragment)		277967	261625	0.0018598	0.00954472	1.38586
CAMP_HUMAN	Cathelicidin antimicrobial peptide	CAMP	123593	71166.1	0.00209659	0.0104767	1.79817
PXDC2_HUMAN	Plexin domain-containing protein 2	PLXDC2	1155.46	410.756	0.0021106	0.0104767	2.11809
HGFA_HUMAN	Hepatocyte growth factor activator	HGFAC	5491.87	3840.64	0.0022166	0.0108254	1.62563
VIME_HUMAN	Vimentin	VIM	2161.74	843.179	0.00243988	0.0117267	3.10661
HV374_HUMAN	Immunoglobulin heavy variable 3-74	IGHV3-74	258852	187107	0.00253921	0.0120134	1.4264
Q5NV84_HUMAN	V1-3 protein (Fragment)	V1-3	241907	182064	0.00286674	0.0131325	1.29159
KV224_HUMAN	Immunoglobulin kappa variable 2-24	IGKV2-24	927309	576797	0.00289868	0.0131325	1.42628
CD53_HUMAN	Leukocyte surface antigen CD53	CD53	4030.47	1448.18	0.00290585	0.0131325	1.45457
HBD_HUMAN	Hemoglobin subunit delta	HBD	88177.7	36970.3	0.00297528	0.0131978	1.11461
Q96SA9_HUMAN	Anti-streptococcal/anti-myosin immunoglobulin kappa light chain variable region (Fragment)		17744.9	5995.36	0.00309681	0.0131978	1.75557
A0A0A0MRG2_HUMAN	Amyloid-beta A4 protein	APP	3300.43	1005.99	0.00321898	0.0131978	1.97532
LRP1_HUMAN	Prolow-density lipoprotein receptor-related protein 1	LRP1	10560.1	7641.42	0.00322411	0.0131978	1.38543
A0A0S2Z3Y1_HUMAN	Lectin galactoside-binding soluble 3 binding protein isoform 1 (Fragment)	LGALS3BP	4.33514e+06	3.20869e+06	0.00350498	0.0139282	1.44962
GGA1_HUMAN	ADP-ribosylation factor-binding protein GGA1	GGA1	11738.6	8162.53	0.00362285	0.0140639	1.58206
A2NH53_HUMAN	Immunogobulin kappa, VJ region (Fragment)		35035.6	29300.8	0.0039344	0.01508	1.9226
A0A024R0T8_HUMAN	Apolipoprotein C-I, isoform CRA_a	APOC1	1.67094e+06	1.14092e+06	0.00407434	0.0154211	1.4496
B7Z8A2_HUMAN	cDNA FLJ51671, highly similar to Prenylcysteine oxidase (EC 1.8.3.5)		212131	144472	0.00420649	0.0157247	1.40546
Q5NV69_HUMAN	V1-13 protein (Fragment)	V1-13	466695	376653	0.00461954	0.0170582	1.24132
APOA4_HUMAN	Apolipoprotein A-IV	APOA4	607629	409489	0.00505232	0.0175125	1.37118
APOM_HUMAN	Apolipoprotein M	APOM	797031	620263	0.00507961	0.0175125	1.39846
A0A1U9X793_HUMAN	APOM		29533.7	22983.6	0.00507961	0.0175125	1.39846
A0A024R3E3_HUMAN	Apolipoprotein A-I, isoform CRA_a	APOA1	1.24618e+07	9.71938e+06	0.00509202	0.0175125	1.20216
HPTR_HUMAN	Haptoglobin-related protein	HPR	2.49525e+06	2.45736e+06	0.00514743	0.0175125	1.19776
TSP4_HUMAN	Thrombospondin-4	THBS4	39988.4	37920.5	0.00533961	0.0179645	1.32673
MMRN1_HUMAN	Multimerin-1	MMRN1	28086.1	24320.1	0.00554975	0.0182687	1.54372
A0A024R9J3_HUMAN	Collectin sub-family member 10 (C-type lectin), isoform CRA_a	COLEC10	24776.2	21886.5	0.0055507	0.0182687	1.26118
HV309_HUMAN	Immunoglobulin heavy variable 3-9	IGHV3-9	3642.48	1504.64	0.00613797	0.0198563	3.47339
A5YAK2_HUMAN	Apolipoprotein C-IV	APOC4	1.55135e+06	914272	0.00617542	0.0198563	1.57575
Q5FWF9_HUMAN	IGL@ protein	IGL	12759.2	4857.96	0.0062298	0.0198563	2.58465
B3KWI4_HUMAN	cDNA FLJ43122 fis, clone CTONG3003737, highly similar to Leucine-rich repeat-containing protein 15		64.2815	609.385	0.00675627	0.0208752	5.92098
A0A1S5UZ07_HUMAN	Talin-1	TLN1	783.443	526.751	0.00739345	0.022387	1.31613
ITA2B_HUMAN	Integrin alpha-IIb	ITGA2B	10614.9	5936.86	0.0075587	0.0226032	1.73608
B7ZLY3_HUMAN	LTBP1 protein	LTBP1	3107.3	1642.06	0.00761414	0.0226032	1.92022
CBG_HUMAN	Corticosteroid-binding globulin	SERPINA6	1039.01	552.76	0.00782671	0.0230086	1.07588
HBB_HUMAN	Hemoglobin subunit beta	HBB	6.57046e+06	3.63982e+06	0.00824333	0.0240004	1.01621
NEP_HUMAN	Neprilysin	MME	9882.16	6212.18	0.0101615	0.0287555	1.73449
FLNA_HUMAN	Filamin-A	FLNA	531.775	208.366	0.0114887	0.0319555	1.22921
APOC4_HUMAN	Apolipoprotein C-IV	APOC4	1.11345e+06	722354	0.0115033	0.0319555	1.50334
Q7Z7Q0_HUMAN	APOB protein	APOB	533309	491714	0.011906	0.0323133	1.237
KV401_HUMAN	Immunoglobulin kappa variable 4-1	IGKV4-1	707376	631665	0.012279	0.0328792	1.38314
A0A068LRW6_HUMAN	Ig heavy chain variable region (Fragment)		16751.6	6781.87	0.0123787	0.0328792	1.20974
A0A024R6I9_HUMAN	Serpin peptidase inhibitor, clade A (Alpha-1 antiproteinase, antitrypsin), member 4, isoform CRA_a	SERPINA4	3157.48	2483.94	0.0125621	0.0330761	1.27005
A2AP_HUMAN	Alpha-2-antiplasmin	SERPINF2	48446.8	39968.4	0.0126994	0.0331494	1.20777
A2NXP9_HUMAN	K light chain variable region (Fragment)		20340.4	11467	0.0142975	0.0364337	1.90759
V9HW34_HUMAN	Epididymis luminal protein 213	HEL-213	432521	365775	0.0145135	0.0366218	1.2795
A2KBC1_HUMAN	Anti-(ED-B) scFV (Fragment)		11554	6351.53	0.0146362	0.0366261	1.69016
A2KBC6_HUMAN	Anti-FactorVIII scFv (Fragment)		53132.4	49904.5	0.0153441	0.0380829	1.47107
HV108_HUMAN	Immunoglobulin heavy variable 1-8	IGHV1-8	4725.94	2174.15	0.0158378	0.0389887	2.13707
MENT_HUMAN	Protein MENT	MENT	18060.9	11785.1	0.016048	0.0391874	1.31322
A0A0S2Z4K3_HUMAN	Protein S isoform 1 (Fragment)	PROS1	7.36355e+06	5.90696e+06	0.0165674	0.0399429	1.1793
A2NW98_HUMAN	Rheumatoid factor light chain variable region (Fragment)		7437.12	3750.61	0.0166212	0.0399429	1.6827
A2NV54_HUMAN	Precursor (AA -19 to 108) (Fragment)		7285.06	5476.81	0.0169164	0.0401727	1.37351
KV228_HUMAN	Immunoglobulin kappa variable 2-28	IGKV2-28	1.64703e+06	1.18521e+06	0.0169821	0.0401727	1.28948
KT33B_HUMAN	Keratin, type I cuticular Ha3-II	KRT33B	392.171	186.395	0.017769	0.0410716	19.7407
APMAP_HUMAN	Adipocyte plasma membrane-associated protein	APMAP	7493.86	4817.11	0.0180102	0.0413137	1.28658
HV70D_HUMAN	Immunoglobulin heavy variable 2-70D	IGHV2-70D	17888.5	15306.6	0.0183264	0.041723	1.83457
A0A024R580_HUMAN	Calpain 1, (Mu/I) large subunit, isoform CRA_a	CAPN1	942.214	461.9	0.0212635	0.0473025	1.02772
A2IPI6_HUMAN	HRV Fab 027-VL (Fragment)		28145.6	29001.1	0.0212888	0.0473025	1.32556
MUC5B_HUMAN	Mucin-5B	MUC5B	0	0	0.0214021	0.0473025	2.07065
NDST3_HUMAN	Bifunctional heparan sulfate N-deacetylase/N-sulfotransferase 3	NDST3	0	0	0.0218419	0.0479247	1.0199
PLF4_HUMAN	Platelet factor 4	PF4	189974	118741	0.0225168	0.0488654	1.44353
S6C4R2_HUMAN	IgG H chain		1911.25	1096.38	0.0225933	0.0488654	2.24387
PESC_HUMAN	Pescadillo homolog	PES1	60027.4	44677.3	0.0231303	0.0494327	1.34954
FETUA_HUMAN	Alpha-2-HS-glycoprotein	AHSG	97463.4	67010.2	0.0236618	0.0501026	1.27625
TSP1_HUMAN	Thrombospondin-1	THBS1	30213.1	23639.1	0.0241869	0.0508588	1.82524
LDHB_HUMAN	L-lactate dehydrogenase B chain	LDHB	6277.94	4024.42	0.0245922	0.0513544	1.11797
ITB3_HUMAN	Integrin beta-3	ITGB3	16848.2	9949.34	0.0251741	0.0522096	1.60592
A0A024RB87_HUMAN	RAP1B, member of RAS oncogene family, isoform CRA_a	RAP1B	8402.73	3904.63	0.0256603	0.0523575	1.55061
GNAI1_HUMAN	Guanine nucleotide-binding protein G(i) subunit alpha-1	GNAI1	7106.93	3141.97	0.0257655	0.0523575	1.37249
CAH1_HUMAN	Carbonic anhydrase 1	CA1	4448.17	2790.81	0.0259371	0.0523575	1.14401
S6C4Q9_HUMAN	IgG L chain		4341.23	4184.44	0.0273838	0.0549119	1.1639
KV229_HUMAN	Immunoglobulin kappa variable 2-29	IGKV2-29	303736	229501	0.0276262	0.0550335	1.15069
Q6N091_HUMAN	Uncharacterized protein DKFZp686C02220 (Fragment)		17962.6	13560	0.0278896	0.055072	1.30079
A0A0X9TD47_HUMAN	MS-D1 light chain variable region (Fragment)		27650.9	21126.6	0.0280775	0.055072	1.21354
B4DTA6_HUMAN	cDNA FLJ57794, moderately similar to Ras-related protein Rab-35		7948.08	4293.08	0.0291348	0.0565505	1.2458
Q9UL86_HUMAN	Myosin-reactive immunoglobulin kappa chain variable region (Fragment)		62429.1	54336.1	0.0309926	0.0597734	1.15152
FA11_HUMAN	Coagulation factor XI	F11	3156.8	2362.63	0.0326886	0.0614779	1.03462
PROF1_HUMAN	Profilin-1	PFN1	241.216	67.4925	0.0333891	0.0617612	1.30595
A0A0X9V9B3_HUMAN	MS-F1 light chain variable region (Fragment)		105465	101398	0.0334511	0.0617612	1.19321
B3KUF7_HUMAN	cDNA FLJ39750 fis, clone SMINT2017736, moderately similar to SPLICING FACTOR, ARGININE/SERINE-RICH 2		4680.73	3815.56	0.0341778	0.0627203	1.9417
A1AG1_HUMAN	Alpha-1-acid glycoprotein 1	ORM1	13047.6	12270.8	0.0352354	0.0638868	1.31108
HV103_HUMAN	Immunoglobulin heavy variable 1-3	IGHV1-3	27388.7	23809.6	0.0373175	0.0672593	1.24856
A0A1W6IYI8_HUMAN	N90-VRC38.10 heavy chain variable region (Fragment)		7677.64	6990.77	0.0378102	0.067744	1.21414
A2NB45_HUMAN	Cold agglutinin FS-1 L-chain (Fragment)		937318	706274	0.0384363	0.0682357	1.24703
ACTA_HUMAN	Actin, aortic smooth muscle	ACTA2	30890.7	17292.2	0.0385353	0.0682357	1.03116
A0A0X9V9C4_HUMAN	GCT-A8 heavy chain variable region (Fragment)		168292	167762	0.0412457	0.0721908	1.21854
B2R5G8_HUMAN	Serum amyloid A protein		213781	161727	0.0444585	0.0773396	1.29041
KRT36_HUMAN	Keratin, type I cuticular Ha6	KRT36	437.96	133.226	0.0446983	0.0773396	32.9701
PIGR_HUMAN	Polymeric immunoglobulin receptor	PIGR	198284	148720	0.0450385	0.0774854	1.40101
B4DM82_HUMAN	Peptidyl-prolyl cis-trans isomerase		4941.68	2107.5	0.0468738	0.0801874	1.02105
A0A0S2Z3D5_HUMAN	Apolipoprotein E isoform 1 (Fragment)	APOE	2.25683e+07	1.90947e+07	0.0497396	0.0836589	1.17928
A0A075B7C5_HUMAN	C-C motif chemokine 5 (Fragment)	CCL5	547.308	443.414	0.0497726	0.0836589	5.56818
Upregulated
SOX30_HUMAN	Transcription factor SOX-30	SOX30	6249.14	21362	1.12391e-10	3.40315e-08	4.18962
H0YAC1_HUMAN	Plasma kallikrein (Fragment)	KLKB1	8248.19	22066.9	2.96828e-08	3.23255e-06	2.99561
ECM29_HUMAN	Proteasome-associated protein ECM29 homolog	ECM29	243113	381393	1.41553e-05	0.000389649	1.59566
S6BGD4_HUMAN	IgG H chain		93405.5	133586	3.74347e-05	0.00077913	1.43724
Q0VGA5_HUMAN	SARS protein	SARS	4200.85	14947.9	6.29317e-05	0.00100292	3.2186
CRP_HUMAN	C-reactive protein	CRP	188.442	938.428	0.000384921	0.003428	3.63643
A1A508_HUMAN	PRSS3 protein	PRSS3	1.60984e+06	2.23354e+06	0.000773305	0.00532166	1.26535
A0A024R6P0_HUMAN	Serpin peptidase inhibitor, clade A (Alpha-1 antiproteinase, antitrypsin), member 3, isoform CRA_c	SERPINA3	81849	110488	0.0010579	0.00653726	1.32571
Q9UL89_HUMAN	Myosin-reactive immunoglobulin heavy chain variable region (Fragment)		0	545.44	0.00138744	0.00807907	1.4721
A0A024R3Z1_HUMAN	Microtubule-associated protein	MAP2	6.3438e+06	9.56783e+06	0.00161378	0.00880348	1.73795
A0A0X9TD88_HUMAN	GCT-A3 heavy chain variable region (Fragment)		47632	68179.8	0.00308526	0.0131978	1.33704
S10A7_HUMAN	Protein S100-A7	S100A7	350.917	1651.21	0.00317422	0.0131978	8.72491
HPF1_HUMAN	Histone PARylation factor 1	HPF1	18.639	239.78	0.00325142	0.0131978	1.2089
DPP4_HUMAN	Dipeptidyl peptidase 4	DPP4	225.053	505.54	0.00326898	0.0131978	2.55978
A0A068LKQ2_HUMAN	Ig heavy chain variable region (Fragment)		65661.7	103552	0.00354191	0.0139282	1.25106
H0YEF1_HUMAN	Jouberin (Fragment)	AHI1	20597.5	30018.6	0.00468465	0.0170902	1.54124
APOH_HUMAN	Beta-2-glycoprotein 1	APOH	179260	272897	0.00495519	0.0175125	1.37819
CBR3_HUMAN	Carbonyl reductase [NADPH] 3	CBR3	0	1.01489	0.00634738	0.0200204	9.57264
CALI_HUMAN	Calicin	CCIN	31532.9	45925.4	0.00660455	0.0206168	1.37092
A0A024RAF2_HUMAN	Diazepam binding inhibitor (GABA receptor modulator, acyl-Coenzyme A binding protein), isoform CRA_a	DBI	226.738	570.973	0.00721257	0.0220599	15.0569
LDHA_HUMAN	L-lactate dehydrogenase A chain	LDHA	204.319	0	0.00984439	0.0283889	6.92821
B6EDE2_HUMAN	Epididymis luminal protein 180 (Fragment)	HEL180	23532.8	27078.7	0.0100325	0.0286584	1.3158
A0A1W6IYI5_HUMAN	N90-VRC38.08 heavy chain variable region (Fragment)		21296.3	34889.8	0.0118854	0.0323133	1.19001
B4DRU6_HUMAN	cDNA FLJ54657, highly similar to Keratin, type II cytoskeletal 6A		127535	250039	0.0119523	0.0323133	2.17853
A0A140VKF3_HUMAN	Testis tissue sperm-binding protein Li 70n		234.091	943.91	0.0136981	0.0354507	2.88555
A2J1N4_HUMAN	Rheumatoid factor RF-IP24 (Fragment)		522.768	870.209	0.0143186	0.0364337	1.4583
A2IPH2_HUMAN	HRV Fab N6-VH (Fragment)		0	42.0353	0.0173148	0.0406422	1.12935
B2R7D1_HUMAN	cDNA, FLJ93387, highly similar to Homo sapiens transglutaminase 4 (prostate) (TGM4), mRNA		1952.27	2366.45	0.0177226	0.0410716	1.13996
A0A125U0V1_HUMAN	MS-F1 heavy chain variable region (Fragment)		11811.4	8372.87	0.020696	0.0467661	1.08785
V9H1D9_HUMAN	Alpha globin		2222.94	1466.92	0.0231822	0.0494327	1.0106
SBSN_HUMAN	Suprabasin	SBSN	392.524	95.5762	0.0257553	0.0523575	1.47762
TCPA_HUMAN	T-complex protein 1 subunit alpha	TCP1	0	293.355	0.0281912	0.055072	2.14839
A0A0U4BW16_HUMAN	Non-muscle myosin heavy chain 9	MYH9	217430	265864	0.0324448	0.0614779	1.37978
ALS_HUMAN	Insulin-like growth factor-binding protein complex acid labile subunit	IGFALS	965.442	1520.88	0.0324987	0.0614779	1.45524
A0A0K2BMD8_HUMAN	Mutant hemoglobin alpha 2 globin chain	HBA2	7.52707e+06	5.24964e+06	0.0325744	0.0614779	1.04806
IGHG3_HUMAN	Immunoglobulin heavy constant gamma 3	IGHG3	572256	751398	0.0329574	0.0616008	1.27058
FHR1_HUMAN	Complement factor H-related protein 1	CFHR1	1522.54	4275.5	0.0346233	0.0631552	1.20693
A2N0U4_HUMAN	VH6DJ protein (Fragment)	VH6DJ	880.745	1426.14	0.0404517	0.0712126	1.66221
ATRN_HUMAN	Attractin	ATRN	2683.07	3414.11	0.0485125	0.0825243	1.39797
FREM3_HUMAN	FRAS1-related extracellular matrix protein 3		14.6746	0	0.0501447	0.083	3.38283
Bladder (t0 vs t3)
Accession	Description	Gene name	Median t0	Median t3	Anova (p-value)	Ajusted p-value (q-value)	Max fold change
Downregulated
A0A0X9UWL5_HUMAN	GCT-A5 light chain variable region (Fragment)		2.14103e+06	1.12774e+06	7.72582e-12	3.26529e-09	1.91412
A0N5G1_HUMAN	Rheumatoid factor C6 light chain (Fragment)	V-kappa-1	462562	209775	2.74126e-10	5.79291e-08	2.2518
A2MYE1_HUMAN	A30 (Fragment)		184368	57525.4	8.86851e-10	1.1251e-07	2.78463
KV116_HUMAN	Immunoglobulin kappa variable 1-16	IGKV1-16	36549.2	10268.3	1.06481e-09	1.1251e-07	3.03348
VIME_HUMAN	Vimentin	VIM	2085.23	0	2.02967e-09	1.71567e-07	142.395
IGK_HUMAN	Immunoglobulin kappa light chain	1 SV=1	981710	449978	1.12491e-08	7.92401e-07	2.16067
A2IPI6_HUMAN	HRV Fab 027-VL (Fragment)		28462.7	17435.6	1.31364e-08	7.93148e-07	1.88177
IGHM_HUMAN	Immunoglobulin heavy constant mu	IGHM	4.92252e+07	3.00389e+07	2.08753e-08	1.10286e-06	1.82281
A2NB45_HUMAN	Cold agglutinin FS-1 L-chain (Fragment)		948557	519363	2.77377e-08	1.30258e-06	1.82816
KV228_HUMAN	Immunoglobulin kappa variable 2-28	IGKV2-28	1.6548e+06	881057	3.24937e-08	1.37333e-06	1.84515
A2J1N7_HUMAN	Rheumatoid factor RF-ET10 (Fragment)		73208.3	52392.4	4.80359e-08	1.84565e-06	1.65355
A2MG_HUMAN	Alpha-2-macroglobulin	A2	3.53892e+07	1.55609e+07	8.49592e-08	2.9923e-06	2.03819
A0A024RAB9_HUMAN	Complement component 1, q subcomponent, B chain, isoform CRA_a	C1	3.11354e+06	427779	2.13171e-07	6.93046e-06	4.78682
Q86TT1_HUMAN	Full-length cDNA clone CS0DD006YL02 of Neuroblastoma of Homo sapiens (human)		7.72696e+06	5.66488e+06	3.04843e-07	9.20289e-06	1.59339
A0A024RAG6_HUMAN	Complement component 1, q subcomponent, A chain, isoform CRA_a	C1	1.1964e+06	298759	7.51098e-07	1.98405e-05	3.24414
A0A109PSY4_HUMAN	MS-A1 light chain variable region (Fragment)	Homo sapiens	70672.9	41199.4	1.56178e-06	3.00037e-05	2.01956
KV401_HUMAN	Immunoglobulin kappa variable 4-1	IGKV4-1	737091	441289	1.7155e-06	3.15238e-05	1.74607
LV214_HUMAN	Immunoglobulin lambda variable 2-14	IGLV2-14	462951	313296	2.18885e-06	3.85462e-05	1.65598
A0A024RAA7_HUMAN	Complement component 1, q subcomponent, C chain, isoform CRA_a	C1	2.82554e+06	557806	2.36003e-06	3.98983e-05	3.83409
KV311_HUMAN	Immunoglobulin kappa variable 3-11	IGKV3-11	488485	337555	2.53567e-06	4.12189e-05	1.75316
FCN3_HUMAN	Ficolin-3	FCN3	919170	237910	3.15434e-06	4.8909e-05	4.01286
CD5L_HUMAN	CD5 antigen-like	CD5	7.17575e+06	5.14246e+06	3.24019e-06	4.8909e-05	1.53946
HV118_HUMAN	Immunoglobulin heavy variable 1-18	IGHV1-18	80540.2	51710.6	4.23999e-06	6.17936e-05	1.71659
KV224_HUMAN	Immunoglobulin kappa variable 2-24	IGKV2-24	904398	488582	5.78263e-06	8.14668e-05	2.05499
Q9UL81_HUMAN	Myosin-reactive immunoglobulin light chain variable region (Fragment)		34791.6	16170.5	9.42437e-06	0.000124474	2.22193
KV229_HUMAN	Immunoglobulin kappa variable 2-29	IGKV2-29	307855	214551	1.05616e-05	0.000135267	1.42043
A0A0X9V9B3_HUMAN	MS-F1 light chain variable region (Fragment)		106732	81936.9	1.17138e-05	0.000145611	1.58903
Q5NV65_HUMAN	V1-5 protein (Fragment)	V1-5	73149.8	23214.6	2.09632e-05	0.000253144	2.16977
APOD_HUMAN	Apolipoprotein D	APOD	1.80776e+06	1.31279e+06	3.46469e-05	0.000385352	1.90612
Q7Z7Q0_HUMAN	APOB protein	APOB	524020	400380	4.62503e-05	0.000501217	1.29481
CAMP_HUMAN	Cathelicidin antimicrobial peptide	CAMP	112512	47998.4	5.45875e-05	0.000564524	2.39804
B1N7B8_HUMAN	Cryocrystalglobulin CC1 kappa light chain variable region (Fragment)		70109	42881.9	5.47633e-05	0.000564524	1.4851
HV374_HUMAN	Immunoglobulin heavy variable 3-74	IGHV3-74	264657	183515	6.18269e-05	0.000622164	1.45074
A0A125U0U7_HUMAN	MS-C1 heavy chain variable region (Fragment)		28125.1	20131.4	9.45282e-05	0.000929115	1.34979
Q96SA9_HUMAN	Anti-streptococcal/anti-myosin immunoglobulin kappa light chain variable region (Fragment)		19088.9	2018.5	0.000118393	0.00113723	5.38344
A0A125QYY9_HUMAN	IBM-B2 heavy chain variable region (Fragment)		496313	363292	0.000123794	0.0011616	1.31897
A2KBC6_HUMAN	Anti-FactorVIII scFv (Fragment)		56331.7	26396	0.000126426	0.0011616	2.93364
A0A1U9X793_HUMAN	APOM		28993.5	17947.7	0.000139477	0.00122811	1.75307
APOM_HUMAN	Apolipoprotein M	APOM	782451	484358	0.000139477	0.00122811	1.75307
A0A0X9TD47_HUMAN	MS-D1 light chain variable region (Fragment)		27821.9	16933.8	0.000153733	0.00132601	1.38972
HPTR_HUMAN	Haptoglobin-related protein	HPR	2.51547e+06	2.258e+06	0.000187343	0.00155254	1.37131
A8K479_HUMAN	cDNA FLJ77094, highly similar to Homo sapiens apolipoprotein B (including Ag(x) antigen) (APOB), mRNA (Fragment)		276209	229411	0.000240459	0.00188738	1.38727
HV226_HUMAN	Immunoglobulin heavy variable 2-26	IGHV2-26	18394.1	13566.3	0.000250075	0.00188738	1.48276
IGJ_HUMAN	Immunoglobulin J chain	JCHAIN	2.17675e+06	1.76536e+06	0.000260397	0.0019308	1.32953
A0A1W6IYI9_HUMAN	N90-VRC38.04 heavy chain variable region (Fragment)		25378.6	19418.6	0.000320206	0.00228082	1.35761
A0A120HF66_HUMAN	IBM-A1 heavy chain variable region (Fragment)		80920	61862.5	0.000323792	0.00228082	1.37138
FA11_HUMAN	Coagulation factor XI	F11	2925.86	745.583	0.000331306	0.0022955	1.96962
HV741_HUMAN	Immunoglobulin heavy variable 7-4-1	IGHV7-4-1	15484	7771.48	0.00035004	0.0023483	1.86374
C0JYY2_HUMAN	Apolipoprotein B (Including Ag(X) antigen)	APOB	3.3176e+07	2.69366e+07	0.000412675	0.00268332	1.30267
Q6PIQ7_HUMAN	IGL@ protein	IGL	26606.4	21926.9	0.00048651	0.00305843	1.74888
A0A0X9UWK7_HUMAN	MS-D4 heavy chain variable region (Fragment)		1.43555e+06	1.12675e+06	0.000504313	0.00308907	1.39956
Q5NV84_HUMAN	V1-3 protein (Fragment)	V1-3	256015	202486	0.000611769	0.00364171	1.26327
A0N7J6_HUMAN	REV25-2 (Fragment)	2 SV=1	43781.8	27384.9	0.000846577	0.00483517	1.82
PCSK9_HUMAN	Proprotein convertase subtilisin/kexin type 9	PCSK9	5558.65	2209.54	0.00087373	0.00492371	1.98813
A0A0X9V9C4_HUMAN	GCT-A8 heavy chain variable region (Fragment)		163529	137754	0.000992932	0.00546756	1.52997
PESC_HUMAN	Pescadillo homolog	PES1	57124.3	47005.3	0.00128214	0.00685938	1.37642
Q96SB0_HUMAN	Anti-streptococcal/anti-myosin immunoglobulin lambda light chain variable region (Fragment)		452445	355915	0.0014006	0.00730812	1.51164
A0A024R462_HUMAN	Fibronectin 1, isoform CRA_n	FN1	2.92506e+06	1.70886e+06	0.00147638	0.00760957	1.61837
A0A125U0V1_HUMAN	MS-F1 heavy chain variable region (Fragment)		11580.7	5709.35	0.00162227	0.00798452	1.30986
Q5NV81_HUMAN	V1-16 protein (Fragment)	V1-16	39603.9	31941	0.00164172	0.00798452	1.8752
Q9UL83_HUMAN	Myosin-reactive immunoglobulin light chain variable region (Fragment)		30374.4	9806.42	0.00178488	0.00838581	5.85883
LV861_HUMAN	Immunoglobulin lambda variable 8-61	IGLV8-61	896201	764994	0.00178571	0.00838581	1.15045
A0A068LN03_HUMAN	Ig heavy chain variable region (Fragment)		136707	76346.2	0.00188531	0.00866105	2.01119
FCN1_HUMAN	Ficolin-1	FCN1	29631	16240	0.00199437	0.00906357	1.31904
Q6PIK1_HUMAN	IGL@ protein	IGL	41803.8	33828.2	0.00205447	0.00923739	1.26384
FIBB_HUMAN	Fibrinogen beta chain	FGB	4.99039e+07	3.6702e+07	0.00243894	0.0107945	1.3968
Q5NV69_HUMAN	V1-13 protein (Fragment)	V1-13	480708	388799	0.00245186	0.0107945	1.34638
A0A0F7T8I6_HUMAN	IGHV4-31 protein (Fragment)	IGHV4-31	12084.1	11255.9	0.00285052	0.0124145	1.35876
LV319_HUMAN	Immunoglobulin lambda variable 3-19	IGLV3-19	73733.2	38446.3	0.00290231	0.0124145	1.53381
A0A1W6IYI8_HUMAN	N90-VRC38.10 heavy chain variable region (Fragment)		8009.9	4885.12	0.00310639	0.013129	1.59845
A0A024R580_HUMAN	Calpain 1, (Mu/I) large subunit, isoform CRA_a	CAPN1	923.036	238.431	0.00371677	0.0155533	1.18165
B3KUF7_HUMAN	cDNA FLJ39750 fis, clone SMINT2017736, moderately similar to SPLICING FACTOR, ARGININE/SERINE-RICH 2		4866.04	2770.99	0.00402015	0.0166075	1.97443
A0A0S2Z4I5_HUMAN	Complement factor properdin isoform 1 (Fragment)	CFP	129560	104204	0.00419668	0.0170549	1.21307
KT33B_HUMAN	Keratin, type I cuticular Ha3-II	KRT33	396.928	184.27	0.00448405	0.0178789	34.7172
KVD20_HUMAN	Immunoglobulin kappa variable 3D-20	IGKV3D-20	122458	87164.3	0.00457787	0.0180824	1.24921
A0N8J1_HUMAN	V(k)3 sequence of NG9 gene from fetal liver DNA (Fragment)	4 SV=1	55097.8	23906.3	0.00472366	0.0183589	1.83411
Q9NPP6_HUMAN	Immunoglobulin heavy chain variant (Fragment)	2 SV	15944.7	12703.8	0.00501175	0.0192563	1.42933
COMP_HUMAN	Cartilage oligomeric matrix protein	COMP	21270.9	17845.5	0.00573801	0.0210882	1.39859
Q5FWF9_HUMAN	IGL@ protein	IGL	12879.3	6308.1	0.00740757	0.0267588	1.98757
A0A068LKQ5_HUMAN	Ig heavy chain variable region (Fragment)		139.349	12.6024	0.00816324	0.0289929	2.11006
DEF1_HUMAN	Neutrophil defensin 1	DEFA1	5998.96	2574.73	0.00825772	0.0290841	1.88628
CLCN6_HUMAN	Chloride transport protein 6	CLCN6	13347.7	9467.47	0.00866795	0.0300285	1.29981
J3KPG9_HUMAN	Cysteine sulfinic acid decarboxylase (Fragment)	CSAD	551.847	393.381	0.00900904	0.0309564	2.70983
Q8TE63_HUMAN	Immunglobulin light chain variable region (Fragment)		50556.6	36852.1	0.00979176	0.0333746	1.13925
A2IPI5_HUMAN	HRV Fab 026-VL (Fragment)		3624.94	2544.55	0.0102128	0.0345312	2.40821
A0A140VJJ6_HUMAN	Testicular tissue protein Li 70		5.78435e+07	4.41305e+07	0.0113573	0.0373645	1.33909
A0A1L2BU38_HUMAN	Anti-staphylococcal enterotoxin E heavy chain variable region (Fragment)		4625.66	3064.33	0.0118914	0.0383652	1.70415
Q5NV90_HUMAN	V2-17 protein (Fragment)	V2-17	131154	52071.1	0.012085	0.0386945	1.92477
LV208_HUMAN	Immunoglobulin lambda variable 2-8	IGLV2-8	459847	394127	0.0126477	0.0401916	1.23574
PIGR_HUMAN	Polymeric immunoglobulin receptor	PIGR	196411	126222	0.013105	0.0413341	1.4754
A0A109PS54_HUMAN	GCT-A8 light chain variable region (Fragment)		6711.73	1661.9	0.0141355	0.0439286	2.62985
Q6N091_HUMAN	Uncharacterized protein DKFZp686C02220 (Fragment)		18520.3	11147.1	0.0157766	0.0479706	1.41941
TGM3_HUMAN	Protein-glutamine gamma-glutamyltransferase E	TGM3	2470.66	1001.15	0.0164671	0.0490123	1.12822
D3DTX7_HUMAN	Collagen, type I, alpha 1, isoform CRA_a	COL1A1	75967.7	73534.6	0.0192197	0.0557813	1.41006
Q6MZV7_HUMAN	Uncharacterized protein DKFZp686C11235		283.266	596.072	0.0193691	0.0557813	1.30806
A2NYQ7_HUMAN	Anti-folate binding protein (Fragment)	HuC4	27448.5	21769.1	0.0194012	0.0557813	1.22957
HGFA_HUMAN	Hepatocyte growth factor activator	HGFAC	5743.59	3305.45	0.0209957	0.0599577	1.45434
Q6MZU6_HUMAN	Uncharacterized protein DKFZp686C15213		73940.2	37093.9	0.0214872	0.0607808	1.69605
Q0VAS5_HUMAN	Histone H4	HIST1H4	2765.02	2133.17	0.022241	0.0618426	7.07457
GGA1_HUMAN	ADP-ribosylation factor-binding protein GGA1	GGA1	11177.5	8011.8	0.0238361	0.0649951	1.24873
APOA4_HUMAN	Apolipoprotein A-IV	APOA4	600553	397600	0.0256832	0.0687019	1.28908
Q96JD0_HUMAN	Amyloid lambda 6 light chain variable region SAR (Fragment)		137747	112354	0.0273909	0.0719046	1.36727
A2NXP9_HUMAN	K light chain variable region (Fragment)		23167	10773.6	0.0276665	0.0721798	1.63921
HV108_HUMAN	Immunoglobulin heavy variable 1-8	IGHV1-8	4792.89	3160.64	0.0281405	0.0727114	1.7871
Q65ZC8_HUMAN	Single-chain Fv (Fragment)	scFv	8.76032	0	0.0282438	0.0727114	1.13426
FIBA_HUMAN	Fibrinogen alpha chain	FGA	3.63831e+07	2.64718e+07	0.0283864	0.0727114	1.33207
Q6N089_HUMAN	Uncharacterized protein		0	969.36	0.0296494	0.0745905	1.62364
A2NH53_HUMAN	Immunogobulin kappa, VJ region (Fragment)	4 SV	34774.2	30273.5	0.033014	0.0806545	1.81149
A0A087WTA8_HUMAN	Collagen alpha-2(I) chain	COL1A2	685.29	357.195	0.0340314	0.0826622	2.09015
Q7Z3Y6_HUMAN	Rearranged VH4-34 V gene segment (Fragment)	VH4-34	8233.82	7738.71	0.0346462	0.0836671	1.16873
HV70D_HUMAN	Immunoglobulin heavy variable 2-70D	IGHV2-70	18392.9	18006.4	0.0368475	0.0874176	1.44064
A0A109PW41_HUMAN	GCT-A2 light chain variable region (Fragment)		1524.71	399.558	0.0370233	0.0874176	2.24823
COL11_HUMAN	Collectin-11	COLEC11	77738.2	69842	0.0379456	0.0886052	1.13787
A0A068LRW6_HUMAN	Ig heavy chain variable region (Fragment)		14323	7952.85	0.0390948	0.0906403	1.34977
DPYL5_HUMAN	Dihydropyrimidinase-related protein 5	DPYSL5	925.049	717.497	0.039246	0.0906403	3.6751
A2J1N6_HUMAN	Rheumatoid factor RF-ET9 (Fragment)	Homo sapiens	2160.83	4297.06	0.0401295	0.092177	1.40307
A0A024R176_HUMAN	Sodium/hydrogen exchanger	SLC9A7	2938.23	1398.62	0.040823	0.0932631	2.51623
C9JCF5_HUMAN	Lactotransferrin (Fragment)	LTF	735.038	312.66	0.0420387	0.0950132	1.72522
A2KBC1_HUMAN	Anti-(ED-B) scFV (Fragment)		10761	8299.83	0.04318	0.0967992	1.80727
A0A1W6IYJ1_HUMAN	N90-VRC38.09 heavy chain variable region (Fragment)		31677	31142.3	0.0432869	0.0967992	1.22608
KVD30_HUMAN	Immunoglobulin kappa variable 2D-30	IGKV2D-30	21645.8	13037.5	0.047043	0.103272	2.38703
A2NZ55_HUMAN	Variable immnoglobulin anti-estradiol heavy chain (Fragment)		10944.6	9444.62	0.0476911	0.103366	1.68036
HV313_HUMAN	Immunoglobulin heavy variable 3-13	IGHV3-13	49645.7	43740.5	0.0493593	0.105361	1.22964
Upregulated
A0A1S5UZ16_HUMAN	Target of Nesh-SH3	ABI3	11967.5	21535.2	5.91055e-07	1.66538e-05	1.75539
A0A024R930_HUMAN	Proteoglycan 4, isoform CRA_a	PRG4	215037	544920	9.28997e-07	2.18389e-05	2.75041
A0A024R035_HUMAN	Complement component 9, isoform CRA_a	C9	33672.6	68159	9.30093e-07	2.18389e-05	1.9983
FCN2_HUMAN	Ficolin-2	FCN2	68739.9	136941	1.16359e-06	2.58834e-05	2.04271
SAMP_HUMAN	Serum amyloid P-component	APCS	104401	197729	1.30797e-06	2.76404e-05	2.49094
A0A1W2PQ43_HUMAN	Bcl-2-associated transcription factor 1	BCLAF1	37155.9	95221.1	1.41152e-06	2.84081e-05	3.03666
B2R8I2_HUMAN	cDNA, FLJ93914, highly similar to Homo sapiens histidine-rich glycoprotein (HRG), mRNA		23728.9	46284.8	8.65705e-06	0.000118028	2.30118
A0A024R6P0_HUMAN	Serpin peptidase inhibitor, clade A (Alpha-1 antiproteinase, antitrypsin), member 3, isoform CRA_c	SERPINA3	84804.4	157588	2.49677e-05	0.000293125	2.74547
CRP_HUMAN	C-reactive protein	CRP	201.457	2665.29	2.61674e-05	0.000298907	14.7113
CFAI_HUMAN	Complement factor I	CFI	1479.4	3295	0.000184366	0.00155254	4.21504
LAMB1_HUMAN	Laminin subunit beta-1	LAMB1	3796.57	6336.61	0.000244815	0.00188738	1.53596
MASP2_HUMAN	Mannan-binding lectin serine protease 2	MASP2	2236.76	4649.5	0.000245219	0.00188738	1.82973
ITIH3_HUMAN	Inter-alpha-trypsin inhibitor heavy chain H3	ITIH3	46198.8	75122.3	0.000246666	0.00188738	1.49072
CO8A_HUMAN	Complement component C8 alpha chain	C8	3947.4	8388.39	0.000306297	0.00223199	3.08888
CLUS_HUMAN	Clusterin	CLU	3.10947e+06	3.50994e+06	0.000340988	0.00232447	1.14326
Q0VGA5_HUMAN	SARS protein	SARS	4172.1	10538	0.000356646	0.00235523	3.08649
SRCRL_HUMAN	Soluble scavenger receptor cysteine-rich domain-containing protein SSC5D	SSC5	297387	537358	0.000461859	0.00295762	1.62986
A0A024RC61_HUMAN	Aminopeptidase	ANPEP	7741.05	17636.4	0.000492075	0.00305843	3.68932
A0A024R7A9_HUMAN	Angiopoietin-like 6, isoform CRA_a	ANGPTL6	23163.3	27664.9	0.000566556	0.00342075	1.37225
APOA2_HUMAN	Apolipoprotein A-II	APOA2	72420.3	138642	0.000702729	0.00412508	2.7903
A1AG1_HUMAN	Alpha-1-acid glycoprotein 1	ORM1	15604.8	34742.2	0.000775576	0.00449033	3.77095
A8K5J8_HUMAN	cDNA FLJ75066, highly similar to Homo sapiens complement component 1, r subcomponent (C1R), mRNA		2.73024e+06	3.8355e+06	0.00099611	0.00546756	1.3348
A0A024R9J3_HUMAN	Collectin sub-family member 10 (C-type lectin), isoform CRA_a	COLEC10	24601.6	28893.9	0.00123498	0.0066918	1.32751
A0A140VKF3_HUMAN	Testis tissue sperm-binding protein Li 70n	Homo sapiens	221.919	781.501	0.00131572	0.00695104	13.0229
DPP4_HUMAN	Dipeptidyl peptidase 4	DPP4	192.441	530.054	0.00154559	0.00785183	5.22645
IGD_HUMAN	Immunoglobulin delta heavy chain		55.7431	492.034	0.00156053	0.00785183	7.52482
A2GL_HUMAN	Leucine-rich alpha-2-glycoprotein	LRG1	87.5138	684.052	0.00164358	0.00798452	10.5713
FGL1_HUMAN	Fibrinogen-like protein 1	FGL1	0	575.026	0.00178033	0.00838581	5.34104
A0A0U4BW16_HUMAN	Non-muscle myosin heavy chain 9	MYH9	211564	369942	0.00182978	0.00849834	2.80881
A0A024RAL1_HUMAN	Chondroitin sulfate proteoglycan 2 (Versican), isoform CRA_c	CSPG2	4783.65	10960.7	0.00290796	0.0124145	2.40798
SBSN_HUMAN	Suprabasin	SBSN	396.462	65.3172	0.0040473	0.0166075	1.48094
SAA1_HUMAN	Serum amyloid A-1 protein	SAA1	31942.6	94699.6	0.00427497	0.0172076	6.12429
LITD1_HUMAN	LINE-1 type transposase domain-containing protein 1	L1TD1	14730.8	43057.4	0.00473474	0.0183589	7.19975
FCGBP_HUMAN	IgGFc-binding protein	FCGBP	2.40974e+06	2.84713e+06	0.00536589	0.0204313	1.43714
SAA2_HUMAN	Serum amyloid A-2 protein	SAA2	1275.85	4057.43	0.00546662	0.020505	13.3841
CO6A3_HUMAN	Collagen alpha-3(VI) chain	COL6A3	48661.1	67352.7	0.00548228	0.020505	1.31346
H0YEF1_HUMAN	Jouberin (Fragment)	AHI1	20549.4	32661.3	0.00564834	0.0209408	2.05427
CO6A2_HUMAN	Collagen alpha-2(VI) chain	COL6A2	9696.2	14884.5	0.00641971	0.0233902	1.40467
A0A024R972_HUMAN	Laminin, gamma 1 (Formerly LAMB2), isoform CRA_a	LAMC1	7269.23	12623.2	0.00754238	0.0270149	1.60194
H7C220_HUMAN	Anoctamin (Fragment)	ANO7	120403	154385	0.00837136	0.0292407	1.2918
A0A023UN48_HUMAN	RHAG	RHAG	4375.45	10204.6	0.0106561	0.0357439	2.06474
A0A024RC55_HUMAN	Milk fat globule-EGF factor 8 protein, isoform CRA_a	MFGE8	3226.82	5351.74	0.0112909	0.0373645	1.96852
S10A7_HUMAN	Protein S100-A7	S100A7	291.075	968.088	0.0114044	0.0373645	4.2359
SVEP1_HUMAN	Sushi, von Willebrand factor type A, EGF and pentraxin domain-containing protein 1	SVEP1	68562.9	97211.1	0.0115441	0.0375313	1.48183
A0A024R8N9_HUMAN	G protein-coupled receptor, family C, group 5, member C, isoform CRA_d	GPRC5	444.246	841.712	0.0139721	0.0437427	4.32278
B4E1Z4_HUMAN	cDNA FLJ55673, highly similar to Complement factor B (EC 3.4.21.47)		14679.9	25529.6	0.0153627	0.047394	4.10114
A0A024RA52_HUMAN	Proteasome subunit alpha type	PSMA2	306.228	575.592	0.0157074	0.0479706	2.2923
RAP2C_HUMAN	Ras-related protein Rap-2c	RAP2	1022.33	1968.85	0.0161745	0.0488291	1.98298
HEMO_HUMAN	Hemopexin	HPX	77486.5	104025	0.0164438	0.0490123	2.30376
A0A0D9SF70_HUMAN	ADP-ribosylation factor GTPase-activating protein 2	ARFGAP2	68963.7	79068.1	0.0172199	0.0508944	1.16486
CCD40_HUMAN	Coiled-coil domain-containing protein 40	CCDC40	107571	181421	0.0173997	0.0510688	1.55618
A8K2N0_HUMAN	cDNA FLJ77835, highly similar to Homo sapiens complement component 1, s subcomponent (C1S), transcript variant 2, mRNA		68564	86927.3	0.0215716	0.0607808	1.28765
A0A140VK45_HUMAN	Proteasome subunit beta type		955.868	2162.69	0.0222153	0.0618426	1.79815
RELN_HUMAN	Reelin	RELN	80845.8	125154	0.0226003	0.062431	1.42297
A0A024R1F4_HUMAN	HCG2010666, isoform CRA_a	hCG_2010666	65.9061	305.477	0.0232776	0.0638843	5.80427
A1AT_HUMAN	Alpha-1-antitrypsin	SERPINA1	606151	806976	0.0251058	0.0675852	1.6298
A0A024R6I7_HUMAN	Alpha-1-antitrypsin	SERPINA1	395975	527166	0.0251058	0.0675852	1.6298
A0A0S2Z4K3_HUMAN	Protein S isoform 1 (Fragment)	PROS1	7.25097e+06	8.37375e+06	0.0263712	0.0700986	1.19308
CBG_HUMAN	Corticosteroid-binding globulin	SERPINA6	1033.79	2337.75	0.0271193	0.0716367	8.25967
Q7Z351_HUMAN	Uncharacterized protein DKFZp686N02209		8446.82	12490.4	0.0285596	0.0727144	1.66185
A0A0K0K1K4_HUMAN	Proteasome subunit alpha type	HEL-S-276	2875.19	4658.77	0.0294013	0.0744091	2.53902
B4E1B2_HUMAN	cDNA FLJ53691, highly similar to Serotransferrin		46484.7	64367	0.0314716	0.0782431	1.56133
Q53H26_HUMAN	Transferrin variant (Fragment)		274537	380150	0.0314716	0.0782431	1.56133
F1C4A7_HUMAN	Monocyte differentiation antigen CD14	CD14	641.022	1176.28	0.0320577	0.0792344	1.38849
HMCN1_HUMAN	Hemicentin-1	HMCN1	5014.29	12488.6	0.0329848	0.0806545	1.6701
Q5NV92_HUMAN	V5-6 protein (Fragment)	V5-6	17950.7	27558.6	0.034841	0.0836671	1.13567
Q6ZNX5_HUMAN	cDNA FLJ26936 fis, clone RCT06808		0	177.233	0.0365266	0.0872194	1.51426
A0A024R0Y6_HUMAN	ADP-ribosylation factor 3, isoform CRA_b	ARF3	1022.12	2977.46	0.0372722	0.0875163	1.52442
LAMA2_HUMAN	Laminin subunit alpha-2	LAMA2	4320.8	10177.4	0.0416745	0.0946964	1.5101
CALI_HUMAN	Calicin	CCIN	30642.6	44025.5	0.0454521	0.101106	1.30263
A1BG_HUMAN	Alpha-1B-glycoprotein	A1	18501.8	23649.3	0.0467134	0.103272	2.82129
GELS_HUMAN	Gelsolin	GSN	17513.9	20434.4	0.0471587	0.103272	2.58042
VTDB_HUMAN	Vitamin D-binding protein	GC	22751.8	30973.3	0.0474516	0.103366	4.06685
HEP2_HUMAN	Heparin cofactor 2	SERPIND1	28697	33825	0.0486297	0.104863	1.75028
B7Z1F8_HUMAN	cDNA FLJ53025, highly similar to Complement C4-B		3285.16	2142.51	0.0491974	0.105361	1.3166
TCPQ_HUMAN	T-complex protein 1 subunit theta	CCT8	0	223.981	0.0497743	0.105713	1.47437
Bladder (t0 vs t-end)
Accession	Description	Gene name	Median t0	Median t-end	Anova (p-value)	Ajusted p-value (q-value)	Max fold change
Downregulated
VIME_HUMAN	Vimentin	VIM	2085.23	0	1.08555e-09	2.96361e-07	131.182
A0A0X9UWL5_HUMAN	GCT-A5 light chain variable region (Fragment)		2.00912e+06	1.09757e+06	2.12125e-08	2.89556e-06	1.75684
Q86TT1_HUMAN	Full-length cDNA clone CS0DD006YL02 of Neuroblastoma of Homo sapiens (human)		7.72696e+06	4.59046e+06	9.06075e-08	8.24542e-06	1.70913
KV311_HUMAN	Immunoglobulin kappa variable 3-11	IGKV3-11	443198	309251	1.75962e-07	1.20096e-05	1.88755
A0A0S2Z3F6_HUMAN	Cholesteryl ester transfer protein plasma isoform 1 (Fragment)	CETP	58111.2	18335	2.98061e-07	1.62744e-05	2.96491
A2NH53_HUMAN	Immunogobulin kappa, VJ region (Fragment)		40408	14958	5.10228e-07	2.32158e-05	2.93719
A2MYE1_HUMAN	A30 (Fragment)		169481	68222.1	7.80122e-07	3.01354e-05	2.19351
HPTR_HUMAN	Haptoglobin-related protein	HPR	2.51547e+06	1.74384e+06	8.83075e-07	3.01354e-05	1.45488
IGHM_HUMAN	Immunoglobulin heavy constant mu	IGHM	4.92252e+07	2.87238e+07	1.20163e-06	3.645e-05	1.69528
A0N5G1_HUMAN	Rheumatoid factor C6 light chain (Fragment)	V-kappa-1	521131	254885	2.03598e-06	5.55832e-05	1.8497
A0A0F7T8I6_HUMAN	IGHV4-31 protein (Fragment)	IGHV4-31	12084.1	7268.55	2.54345e-06	6.31247e-05	1.93481
Q5CZ94_HUMAN	Uncharacterized protein DKFZp781M0386		16375.8	11488.4	5.73741e-06	0.000121799	1.41485
J3KPG9_HUMAN	Cysteine sulfinic acid decarboxylase (Fragment)	CSAD	444.188	0	5.79987e-06	0.000121799	3.68632
KV224_HUMAN	Immunoglobulin kappa variable 2-24	IGKV2-24	968358	466837	6.9306e-06	0.000134377	1.89316
A0A068LRW6_HUMAN	Ig heavy chain variable region (Fragment)		17655.8	6619.96	7.38321e-06	0.000134377	1.93775
A0A0X9V9C4_HUMAN	GCT-A8 heavy chain variable region (Fragment)		176183	126081	8.13283e-06	0.000136262	1.77225
A1A508_HUMAN	PRSS3 protein	PRSS3	1.60495e+06	1.11376e+06	8.48507e-06	0.000136262	1.46839
HV118_HUMAN	Immunoglobulin heavy variable 1-18	IGHV1-18	80232.8	43322.1	9.07144e-06	0.000137439	1.90101
KV229_HUMAN	Immunoglobulin kappa variable 2-29	IGKV2-29	292455	191762	9.56523e-06	0.000137439	1.59397
KV228_HUMAN	Immunoglobulin kappa variable 2-28	IGKV2-28	1.6548e+06	793893	1.28604e-05	0.000159588	1.94486
CD5L_HUMAN	CD5 antigen-like	CD5L	7.17575e+06	4.60058e+06	1.46295e-05	0.000166413	1.44558
HV374_HUMAN	Immunoglobulin heavy variable 3-74	IGHV3-74	248962	153091	1.66327e-05	0.000174646	1.55764
KV116_HUMAN	Immunoglobulin kappa variable 1-16	IGKV1-16	36549.2	17347.2	1.80114e-05	0.000177619	2.18729
APOA4_HUMAN	Apolipoprotein A-IV	APOA4	600553	188546	1.8217e-05	0.000177619	2.06292
A2NB45_HUMAN	Cold agglutinin FS-1 L-chain (Fragment)		948557	469024	2.05742e-05	0.000189989	1.88304
A0A125U0V1_HUMAN	MS-F1 heavy chain variable region (Fragment)		11580.7	4757.14	2.53682e-05	0.000223407	1.98426
IGK_HUMAN	Immunoglobulin kappa light chain		1.00883e+06	570039	4.46527e-05	0.000380949	1.72358
HV70D_HUMAN	Immunoglobulin heavy variable 2-70D	IGHV2-70D	18074.2	12795.3	4.87021e-05	0.000402906	1.61132
A2J1N7_HUMAN	Rheumatoid factor RF-ET10 (Fragment)		70191.4	39987.3	5.05796e-05	0.000406131	1.76051
A0A0X9T7V9_HUMAN	GCT-A4 light chain variable region (Fragment)		61158.2	40520.3	7.59368e-05	0.000592317	1.79675
A0A0X9UWK7_HUMAN	MS-D4 heavy chain variable region (Fragment)		1.43555e+06	994308	8.87787e-05	0.00067325	1.60964
LV746_HUMAN	Immunoglobulin lambda variable 7-46	IGLV7-46	118755	93803.4	9.16412e-05	0.000676175	1.49412
Q9UL86_HUMAN	Myosin-reactive immunoglobulin kappa chain variable region (Fragment)		61912.6	51450.5	9.63274e-05	0.000692048	1.49601
B1N7B8_HUMAN	Cryocrystalglobulin CC1 kappa light chain variable region (Fragment)		66680.7	30401.2	0.000102732	0.000716643	1.9982
COMP_HUMAN	Cartilage oligomeric matrix protein	COMP	22003.3	13735.8	0.000105001	0.000716643	1.86608
Q9NPP6_HUMAN	Immunoglobulin heavy chain variant (Fragment)		15866.9	11688.7	0.000125523	0.000831287	1.80563
A0A0X9V9B3_HUMAN	MS-F1 light chain variable region (Fragment)		99008.4	70252.3	0.000131352	0.000831287	1.69736
Q5NV69_HUMAN	V1-13 protein (Fragment)	V1-13	480708	328299	0.000133087	0.000831287	1.53908
KV401_HUMAN	Immunoglobulin kappa variable 4-1	IGKV4-1	674123	515079	0.000133978	0.000831287	1.55451
Q6PIK1_HUMAN	IGL@ protein	IGL	40665.5	26048.2	0.00016513	0.000980024	1.55232
A0N7J6_HUMAN	REV25-2 (Fragment)		43781.8	21977.8	0.000201727	0.00112392	1.56781
S6AWE6_HUMAN	IgG L chain		6035.73	4440.82	0.000226909	0.00123894	1.5142
Q6PIQ7_HUMAN	IGL@ protein	IGL	24983.7	15854.4	0.0002413	0.00129168	1.98453
Q96SB0_HUMAN	Anti-streptococcal/anti-myosin immunoglobulin lambda light chain variable region (Fragment)		440003	298034	0.000281454	0.00144978	1.61742
PCSK9_HUMAN	Proprotein convertase subtilisin/kexin type 9	PCSK9	5558.65	1868.68	0.000289507	0.00146364	1.92559
A0A125QYY9_HUMAN	IBM-B2 heavy chain variable region (Fragment)		460703	258544	0.000352413	0.00171969	1.48334
BPIB1_HUMAN	BPI fold-containing family B member 1	BPIFB1	40088.6	18670	0.00035275	0.00171969	2.08483
ECM29_HUMAN	Proteasome-associated protein ECM29 homolog	ECM29	242541	162505	0.000360662	0.00172741	1.44512
Q7Z7Q0_HUMAN	APOB protein	APOB	536806	438448	0.00037019	0.00174247	1.32533
A0A109PSY4_HUMAN	MS-A1 light chain variable region (Fragment)		70672.9	43674.7	0.000437927	0.00197869	1.7988
A0A1U9X793_HUMAN	APOM		30703.6	23472.5	0.000442117	0.00197869	1.67656
APOM_HUMAN	Apolipoprotein M	APOM	828604	633456	0.000442117	0.00197869	1.67656
CAMP_HUMAN	Cathelicidin antimicrobial peptide	CAMP	123946	65705.7	0.000491851	0.00216577	1.89616
IGE_HUMAN	Immunoglobulin epsilon heavy chain		30180.2	25562.3	0.000528805	0.00229152	1.48577
Q0ZCH9_HUMAN	Immunglobulin heavy chain variable region (Fragment)		15776.8	10605.9	0.000548848	0.0023052	1.45294
A0A1W6IYJ1_HUMAN	N90-VRC38.09 heavy chain variable region (Fragment)		35144.6	30268.9	0.000610711	0.00252616	1.65567
LV743_HUMAN	Immunoglobulin lambda variable 7-43	IGLV7-43	144366	110682	0.000625759	0.00254978	1.42909
IGJ_HUMAN	Immunoglobulin J chain	JCHAIN	2.17675e+06	1.62984e+06	0.000640656	0.00257209	1.37029
A2IPI6_HUMAN	HRV Fab 027-VL (Fragment)		27200.6	19602.8	0.000665711	0.00263394	1.67253
A0A1W6IYI9_HUMAN	N90-VRC38.04 heavy chain variable region (Fragment)		25378.6	14833.6	0.000680452	0.00265381	1.50254
C0JYY2_HUMAN	Apolipoprotein B (Including Ag(X) antigen)	APOB	3.43074e+07	2.75224e+07	0.000740485	0.00281219	1.32977
Q9UL81_HUMAN	Myosin-reactive immunoglobulin light chain variable region (Fragment)		34791.6	22451.2	0.000742072	0.00281219	1.941
LV214_HUMAN	Immunoglobulin lambda variable 2-14	IGLV2-14	462951	294927	0.000752978	0.00281219	2.07594
B3KUF7_HUMAN	cDNA FLJ39750 fis, clone SMINT2017736, moderately similar to SPLICING FACTOR, ARGININE/SERINE-RICH 2		4641.44	1310.01	0.000762265	0.00281219	2.54189
B7Z8A2_HUMAN	cDNA FLJ51671, highly similar to Prenylcysteine oxidase (EC 1.8.3.5)		220861	152871	0.000839229	0.00305484	1.58138
HV349_HUMAN	Immunoglobulin heavy variable 3-49	IGHV3-49	76352.3	66976.7	0.00086305	0.00305996	1.37182
A0A1W6IYI8_HUMAN	N90-VRC38.10 heavy chain variable region (Fragment)		7275.85	3642.83	0.000954941	0.00330004	1.80868
Q96SA9_HUMAN	Anti-streptococcal/anti-myosin immunoglobulin kappa light chain variable region (Fragment)		16185	1895.46	0.0010046	0.00342824	2.78402
LV319_HUMAN	Immunoglobulin lambda variable 3-19	IGLV3-19	73733.2	48869.7	0.00104909	0.00349275	1.47281
Q6P5S8_HUMAN	IGK@ protein	IGK	58340.3	43761.4	0.00106683	0.00350903	1.43609
HV741_HUMAN	Immunoglobulin heavy variable 7-4-1	IGHV7-4-1	15484	9217.7	0.00122635	0.00396849	1.89526
Q5NV84_HUMAN	V1-3 protein (Fragment)	V1-3	235629	152672	0.00132253	0.00404787	1.55394
A0A0X9TD47_HUMAN	MS-D1 light chain variable region (Fragment)		27213.4	15975.5	0.00134684	0.00404787	1.2572
APOD_HUMAN	Apolipoprotein D	APOD	1.95165e+06	1.12261e+06	0.00135256	0.00404787	1.66738
A0A125U0U7_HUMAN	MS-C1 heavy chain variable region (Fragment)		27235.8	15313.1	0.0013641	0.00404787	1.50636
Q569I7_HUMAN	Uncharacterized protein		6549.75	2608.78	0.00144224	0.00423375	8.27047
A0A024RD39_HUMAN	Platelet-activating factor acetylhydrolase	PLA2G7	113644	77869.3	0.00161316	0.00468512	1.36443
A0A120HF66_HUMAN	IBM-A1 heavy chain variable region (Fragment)		71135.7	43879.7	0.00183329	0.00524998	1.51068
A2KBC6_HUMAN	Anti-FactorVIII scFv (Fragment)		51777	26309.2	0.00184612	0.00524998	2.5434
NEP_HUMAN	Neprilysin	MME	10495	5379.4	0.00213671	0.00568286	1.58359
A0A024R0T8_HUMAN	Apolipoprotein C-I, isoform CRA_a	APOC1	1.62886e+06	916496	0.00213948	0.00568286	1.48788
HV372_HUMAN	Immunoglobulin heavy variable 3-72	IGHV3-72	71627.5	42676.6	0.00223218	0.00585958	1.72046
A0A193CHS1_HUMAN	10E8 light chain variable region (Fragment)		1221.76	507.546	0.00227537	0.00589889	1.46712
Q5NV65_HUMAN	V1-5 protein (Fragment)	V1-5	52384.2	17001	0.00240173	0.00612787	2.74111
A0A0X9T0H6_HUMAN	GCT-A5 heavy chain variable region (Fragment)		88846.7	59037.8	0.00264473	0.00662406	1.51608
A0A0C4DH36_HUMAN	Immunoglobulin heavy variable 3-38 (non-functional) (Fragment)	IGHV3-38	88966.1	55324.4	0.00285599	0.00708816	1.54766
A0A1L2BU38_HUMAN	Anti-staphylococcal enterotoxin E heavy chain variable region (Fragment)		4625.66	3058.77	0.00305065	0.00749686	2.18444
LV861_HUMAN	Immunoglobulin lambda variable 8-61	IGLV8-61	811782	532361	0.00307559	0.00749686	1.6852
Q6N091_HUMAN	Uncharacterized protein DKFZp686C02220 (Fragment)		16646.4	10817.3	0.00311991	0.00753761	1.67244
HV226_HUMAN	Immunoglobulin heavy variable 2-26	IGHV2-26	18394.1	11371.5	0.00317539	0.00760435	1.62666
A0A024R3E3_HUMAN	Apolipoprotein A-I, isoform CRA_a	APOA1	1.24983e+07	9.60213e+06	0.00340534	0.00801442	1.26536
A1AG2_HUMAN	Alpha-1-acid glycoprotein 2	ORM2	30047.3	19793.7	0.00364114	0.00849613	1.5026
A0N8J1_HUMAN	V(k)3 sequence of NG9 gene from fetal liver DNA (Fragment)		55097.8	21228.1	0.0037717	0.00872621	1.92315
LV208_HUMAN	Immunoglobulin lambda variable 2-8	IGLV2-8	437541	288572	0.00403608	0.0092527	1.51043
FCN1_HUMAN	Ficolin-1	FCN1	27531.5	17885	0.00406706	0.0092527	1.39029
A0A0S2Z3D5_HUMAN	Apolipoprotein E isoform 1 (Fragment)	APOE	2.2478e+07	1.72348e+07	0.00413618	0.00933219	1.33733
IGA2_HUMAN	Immunoglobulin alpha-2 heavy chain		131563	105699	0.00417505	0.00934268	1.23667
KRT36_HUMAN	Keratin, type I cuticular Ha6	KRT36	506.843	29.532	0.00429145	0.00952509	18.6125
HGFA_HUMAN	Hepatocyte growth factor activator	HGFAC	5743.59	2391.37	0.00433168	0.00953684	2.25509
A0A0X9USK2_HUMAN	MS-A6 heavy chain variable region (Fragment)		19981.1	15149.4	0.00463933	0.010052	1.61314
PIGR_HUMAN	Polymeric immunoglobulin receptor	PIGR	202683	127847	0.00509912	0.0109613	1.77903
A0A1L2BU33_HUMAN	Anti-staphylococcal enterotoxin D heavy chain variable region (Fragment)		27263	22859.2	0.00522621	0.0110467	1.42562
A2N0T9_HUMAN	VH6DJ protein (Fragment)	VH6DJ	6790.85	2459.57	0.00526026	0.0110467	1.15504
A0A024R6I9_HUMAN	Serpin peptidase inhibitor, clade A (Alpha-1 antiproteinase, antitrypsin), member 4, isoform CRA_a	SERPINA4	3276.97	1914.22	0.00551236	0.0114151	1.53956
Q5NV82_HUMAN	V4-2 protein (Fragment)	V4-2	51991.2	38697.2	0.00551929	0.0114151	1.23283
MUC2_HUMAN	Mucin-2	MUC2	2392.55	580.403	0.00570317	0.0117067	7.2885
Q8TE63_HUMAN	Immunglobulin light chain variable region (Fragment)		48020.8	27836	0.0058565	0.0119317	1.38107
Q5FWF9_HUMAN	IGL@ protein	IGL	12621.9	6490.27	0.00635597	0.0127589	1.82957
A0A0B4RUS7_HUMAN	Apolipoprotein A-V, isoform CRA_a	APOA5	183216	117909	0.00645588	0.0128648	1.44342
A2J1M8_HUMAN	Rheumatoid factor RF-IP12 (Fragment)		43571.6	38658.2	0.00657613	0.0130095	1.4937
A2IPI5_HUMAN	HRV Fab 026-VL (Fragment)		3624.94	2126.09	0.00678929	0.0133346	2.97807
HV309_HUMAN	Immunoglobulin heavy variable 3-9	IGHV3-9	3297.74	2215.1	0.00702131	0.0136918	3.18008
A2MG_HUMAN	Alpha-2-macroglobulin	A2M	3.56375e+07	2.50323e+07	0.00708216	0.0137125	1.27639
KVD20_HUMAN	Immunoglobulin kappa variable 3D-20	IGKV3D-20	120888	65431.3	0.00713629	0.01372	1.86502
A2NXP9_HUMAN	K light chain variable region (Fragment)		23167	7879.67	0.00730196	0.0139403	1.8982
A2NZ55_HUMAN	Variable immnoglobulin anti-estradiol heavy chain (Fragment)		10151.6	6096.32	0.00781366	0.0146107	1.81127
TIP_HUMAN	T-cell immunomodulatory protein	ITFG1	2676.52	1024.14	0.00801281	0.0148812	2.80872
A5YAK2_HUMAN	Apolipoprotein C-IV	APOC4	1.52513e+06	898926	0.00808085	0.0149061	1.5386
Q8TCZ8_HUMAN	Apolipoprotein E (Fragment)	APOE	95912.8	61206.2	0.00837107	0.0152356	1.03241
GGA1_HUMAN	ADP-ribosylation factor-binding protein GGA1	GGA1	12000.2	8230.47	0.00913676	0.0163031	1.41423
HMCN2_HUMAN	Hemicentin-2	HMCN2	763.653	389.233	0.00944551	0.0167446	2.2783
A2NW98_HUMAN	Rheumatoid factor light chain variable region (Fragment)		7391.1	3245.66	0.0102491	0.0180519	1.7941
APOC4_HUMAN	Apolipoprotein C-IV	APOC4	1.033e+06	838224	0.0120677	0.0207204	1.48654
SORCN_HUMAN	Sorcin	SRI	122.027	27.4593	0.0122728	0.0208156	1.62957
A2NKM7_HUMAN	NANUC-2 heavy chain (Fragment)		12526	8492.64	0.0122756	0.0208156	1.89748
TSP4_HUMAN	Thrombospondin-4	THBS4	40129.9	36583.4	0.0129296	0.0215234	1.31356
A2KBC1_HUMAN	Anti-(ED-B) scFV (Fragment)		11694.9	6384.81	0.0137472	0.0227457	1.98903
TTHY_HUMAN	Transthyretin	TTR	232943	157347	0.014102	0.0231922	1.1737
Q5EFE6_HUMAN	Anti-RhD monoclonal T125 kappa light chain		863.159	433.102	0.0154654	0.0249616	1.48286
Q5NV81_HUMAN	V1-16 protein (Fragment)	V1-16	39603.9	16727.9	0.0155908	0.0249616	1.8238
H0YBV3_HUMAN	Tetratricopeptide repeat protein 13 (Fragment)	TTC13	6233.5	3695.38	0.0156897	0.0249616	1.49765
FCN3_HUMAN	Ficolin-3	FCN3	919170	768891	0.0164678	0.0259872	1.50029
Q96JD0_HUMAN	Amyloid lambda 6 light chain variable region SAR (Fragment)		137747	96683.9	0.0180575	0.0283321	1.64174
ITB3_HUMAN	Integrin beta-3	ITGB3	17436.7	9696.81	0.0187958	0.029322	1.75621
IGLC7_HUMAN	Immunoglobulin lambda constant 7	IGLC7	4672.89	1599.02	0.019379	0.03006	4.96368
Q0VAS5_HUMAN	Histone H4	HIST1H4H	2765.02	1298.54	0.0214499	0.0330842	2.32465
A0A024QYY7_HUMAN	Unc-51-like kinase 2 (C. elegans), isoform CRA_a	ULK2	3576.86	1269.72	0.0225442	0.0345768	2.02162
A0A109PS54_HUMAN	GCT-A8 light chain variable region (Fragment)	Homo sapiens	6711.73	2019.95	0.022883	0.0349003	1.70131
KT33B_HUMAN	Keratin, type I cuticular Ha3-II	KRT33B	368.436	148.339	0.0230162	0.0349084	30.3852
Q6MZU6_HUMAN	Uncharacterized protein DKFZp686C15213		83033.6	31184.4	0.0237091	0.0357607	1.9168
ALDOA_HUMAN	Fructose-bisphosphate aldolase A	ALDOA	8937.26	6308.64	0.0250894	0.0376348	1.38297
B4DTA6_HUMAN	cDNA FLJ57794, moderately similar to Ras-related protein Rab-35		7791.23	4498.57	0.025421	0.0377177	1.53104
HV108_HUMAN	Immunoglobulin heavy variable 1-8	IGHV1-8	4723.36	3025.94	0.0258728	0.0380586	1.35794
A0A0X9UWM4_HUMAN	IBM-A3 heavy chain variable region (Fragment)		30294.1	21103.5	0.0259296	0.0380586	1.45017
PESC_HUMAN	Pescadillo homolog	PES1	60633.1	40562.1	0.0268977	0.0391064	1.21959
HV103_HUMAN	Immunoglobulin heavy variable 1-3	IGHV1-3	28649.5	24001.4	0.02693	0.0391064	1.52911
A0A109PW33_HUMAN	MS-C1 light chain variable region (Fragment)		3117.43	1774.94	0.0308578	0.0441064	2.59896
B4DPP0_HUMAN	cDNA FLJ51032, highly similar to CD9 antigen		38210.8	17581.3	0.0313448	0.0445276	1.66522
HV64D_HUMAN	Immunoglobulin heavy variable 3-64D	IGHV3-64D	68713.3	54409.4	0.0314787	0.0445276	1.24391
HV205_HUMAN	Immunoglobulin heavy variable 2-5	IGHV2-5	22891.9	22260.6	0.0319373	0.0447433	1.26104
Q7Z3Y6_HUMAN	Rearranged VH4-34 V gene segment (Fragment)	VH4-34	7709.24	3314.69	0.031959	0.0447433	1.6915
V9HW34_HUMAN	Epididymis luminal protein 213	HEL-213	446014	423230	0.0331126	0.0461219	1.26515
Q9UL83_HUMAN	Myosin-reactive immunoglobulin light chain variable region (Fragment)	Homo sapiens	30049.7	11459.2	0.0340994	0.0472552	5.11452
ITA2B_HUMAN	Integrin alpha-IIb	ITGA2B	10667.7	6332.86	0.0354948	0.0486946	1.70082
HV373_HUMAN	Immunoglobulin heavy variable 3-73	IGHV3-73	13697.4	9899.92	0.0368767	0.0503375	1.77656
NDST3_HUMAN	Bifunctional heparan sulfate N-deacetylase/N-sulfotransferase 3	NDST3	0	0	0.0373733	0.0507616	1.62842
A8K479_HUMAN	cDNA FLJ77094, highly similar to Homo sapiens apolipoprotein B (including Ag(x) antigen) (APOB), mRNA (Fragment)		306430	248234	0.0395279	0.0531591	1.37319
S6BAR0_HUMAN	IgG L chain		31848.8	28002.8	0.0402657	0.0536255	2.21944
Q9UL70_HUMAN	Myosin-reactive immunoglobulin light chain variable region (Fragment)		0	0	0.0402676	0.0536255	3.32942
HV313_HUMAN	Immunoglobulin heavy variable 3-13	IGHV3-13	49645.7	38756	0.0422542	0.0556127	1.36585
PROF1_HUMAN	Profilin-1	PFN1	322.028	227.851	0.0449543	0.0584415	1.6423
HORN_HUMAN	Hornerin	HRNR	43208.4	21049.3	0.0464543	0.0601054	1.20649
D3DTX7_HUMAN	Collagen, type I, alpha 1, isoform CRA_a	COL1A1	75967.7	77212	0.0472902	0.0606123	1.26376
Q59EE5_HUMAN	Tissue factor pathway inhibitor (Lipoprotein-associated coagulation inhibitor) variant (Fragment)		5321.19	2729.84	0.0478812	0.0610831	1.72045
S6C4Q9_HUMAN	IgG L chain		4252.23	2770.48	0.0481825	0.0611816	1.34041
A2NV54_HUMAN	Precursor (AA -19 to 108) (Fragment)		7275.38	4261.72	0.0492077	0.0619075	1.43606
MBL2_HUMAN	Mannose-binding protein C	MBL2	93660.3	74058	0.0509626	0.0633269	1.18065
Upregulated
A0A024R6P0_HUMAN	Serpin peptidase inhibitor, clade A (Alpha-1 antiproteinase, antitrypsin), member 3, isoform CRA_c	SERPINA3	79752.2	158091	1.16424e-05	0.000158922	2.11986
H0YAC1_HUMAN	Plasma kallikrein (Fragment)	KLKB1	8296.26	32552.1	1.2484e-05	0.000159588	2.91889
Q0VGA5_HUMAN	SARS protein	SARS	4172.1	14398.1	1.40005e-05	0.000166183	3.11364
CRP_HUMAN	C-reactive protein	CRP	182.038	1970.2	1.57006e-05	0.000171453	13.3582
B2R8I2_HUMAN	cDNA, FLJ93914, highly similar to Homo sapiens histidine-rich glycoprotein (HRG), mRNA		22875.2	36409.3	2.08776e-05	0.000189989	1.98799
CFAI_HUMAN	Complement factor I	CFI	1547.76	3736.32	0.000152873	0.000927442	2.2698
SAA2_HUMAN	Serum amyloid A-2 protein	SAA2	1275.85	16550.7	0.000186535	0.00108351	49.5065
A0A024R035_HUMAN	Complement component 9, isoform CRA_a	C9	33114	81224	0.000201157	0.00112392	2.09535
B4E1Z4_HUMAN	cDNA FLJ55673, highly similar to Complement factor B (EC 3.4.21.47)		14679.9	27528.7	0.000268811	0.00141128	2.02941
SAA1_HUMAN	Serum amyloid A-1 protein	SAA1	31942.6	191311	0.000539075	0.00229953	12.7504
CO8A_HUMAN	Complement component C8 alpha chain	C8A	3947.4	7747.09	0.000860598	0.00305996	1.73622
A2GL_HUMAN	Leucine-rich alpha-2-glycoprotein	LRG1	93.5347	825.828	0.000901729	0.0031561	5.17339
ITIH3_HUMAN	Inter-alpha-trypsin inhibitor heavy chain H3	ITIH3	46198.8	79288.2	0.00103514	0.00348885	1.50049
A0A024R930_HUMAN	Proteoglycan 4, isoform CRA_a	PRG4	215037	440665	0.00123559	0.00396849	2.09335
FCN2_HUMAN	Ficolin-2	FCN2	69694.7	138149	0.00127203	0.00403801	1.93235
VP13D_HUMAN	Vacuolar protein sorting-associated protein 13D	VPS13D	320.525	1578.7	0.00132554	0.00404787	2.41487
A1AG1_HUMAN	Alpha-1-acid glycoprotein 1	ORM1	12854.5	37996.2	0.00136026	0.00404787	2.46607
MASP2_HUMAN	Mannan-binding lectin serine protease 2	MASP2	2236.76	5187.15	0.00192929	0.00542996	2.12152
A0A1W2PQ43_HUMAN	Bcl-2-associated transcription factor 1	BCLAF1	37155.9	59107.5	0.00206498	0.00568286	1.86922
FGL1_HUMAN	Fibrinogen-like protein 1	FGL1	0	566.884	0.00213204	0.00568286	6.48413
A1AT_HUMAN	Alpha-1-antitrypsin	SERPINA1	606151	861952	0.00214405	0.00568286	1.51892
A0A024R6I7_HUMAN	Alpha-1-antitrypsin	SERPINA1	395975	563080	0.00214405	0.00568286	1.51892
H0YEF1_HUMAN	Jouberin (Fragment)	AHI1	21490.4	38875.7	0.00229037	0.00589889	1.75
CHD8_HUMAN	Chromodomain-helicase-DNA-binding protein 8	CHD8	2223.4	10755.5	0.00255682	0.00646319	3.08398
S10A7_HUMAN	Protein S100-A7	S100A7	291.075	975.593	0.00338423	0.00801442	3.50405
SAMP_HUMAN	Serum amyloid P-component	APCS	105758	117744	0.00448375	0.00979266	1.6718
D3DQX7_HUMAN	Serum amyloid A protein	SAA1	1603.47	3949.28	0.00521067	0.0110467	8.13646
SBSN_HUMAN	Suprabasin	SBSN	396.462	193.737	0.006167	0.0124712	3.48752
H7C220_HUMAN	Anoctamin (Fragment)	ANO7	120403	157100	0.00737565	0.0139832	1.35744
A0A024R1F4_HUMAN	HCG2010666, isoform CRA_a	hCG_2010666	65.9061	1817.94	0.00753942	0.0141951	10.0936
ADDB_HUMAN	Beta-adducin	ADD2	2332.08	4107.85	0.00828529	0.0151807	1.98475
A0A024RC61_HUMAN	Aminopeptidase	ANPEP	7741.05	27505.1	0.00875483	0.0158106	4.06171
A0A140VK45_HUMAN	Proteasome subunit beta type		1065.3	2208.51	0.00880283	0.0158106	2.11145
CO2_HUMAN	Complement C2	C2	15.7031	78.5828	0.0106058	0.0185605	3.04898
H3BQE5_HUMAN	Cytosolic Fe-S cluster assembly factor NUBP2 (Fragment)	NUBP2	6958.65	9999.06	0.0108657	0.0188941	2.06044
A0A024R580_HUMAN	Calpain 1, (Mu/I) large subunit, isoform CRA_a	CAPN1	923.036	533.597	0.0110204	0.019042	1.99828
HEMO_HUMAN	Hemopexin	HPX	83145.2	100033	0.0124518	0.0209839	1.52373
A0A0U4BW16_HUMAN	Non-muscle myosin heavy chain 9	MYH9	222391	265341	0.0126987	0.0212687	1.49173
A0A024R7A9_HUMAN	Angiopoietin-like 6, isoform CRA_a	ANGPTL6	22038.7	27272.3	0.0143116	0.0233959	1.34536
A0A1L2BU42_HUMAN	Anti-staphylococcal enterotoxin A heavy chain variable region (Fragment)		2670.26	6191.58	0.0154807	0.0249616	1.54088
POF1B_HUMAN	Protein POF1B	POF1B	171.07	520.878	0.0157265	0.0249616	9.47015
D3DNU8_HUMAN	Kininogen 1, isoform CRA_a	KNG1	71090.7	79825.2	0.025403	0.0377177	1.34087
A0A024RAL1_HUMAN	Chondroitin sulfate proteoglycan 2 (Versican), isoform CRA_c	CSPG2	4649.98	8407.39	0.0285694	0.0412676	2.34655
PLMN_HUMAN	Plasminogen	PLG	26569.8	33067	0.0299456	0.0430278	1.48951
TCPQ_HUMAN	T-complex protein 1 subunit theta	CCT8	0	317.558	0.035494	0.0486946	2.20602
C4BPB_HUMAN	C4b-binding protein beta chain	C4BPB	2.73396e+06	2.94253e+06	0.0388212	0.0524672	1.23623
A0A024RA52_HUMAN	Proteasome subunit alpha type	PSMA2	325.881	801.484	0.0411314	0.05451	3.47798
SOX30_HUMAN	Transcription factor SOX-30	SOX30	6202.71	13144	0.0423709	0.0556127	2.51823
B2RMS9_HUMAN	Inter-alpha (Globulin) inhibitor H4 (Plasma Kallikrein-sensitive glycoprotein)	ITIH4	39621.6	63531.7	0.0428206	0.055934	1.3534
HPT_HUMAN	Haptoglobin	HP	3.56687e+07	5.87333e+07	0.0467031	0.0601422	2.284
ELNE_HUMAN	Neutrophil elastase	ELANE	64.6712	132.865	0.0491137	0.0619075	15.6069
A0A024R8N9_HUMAN	G protein-coupled receptor, family C, group 5, member C, isoform CRA_d	GPRC5C	424.015	1031.28	0.0509763	0.0633269	9.20489

## Sheet: Supplementary Data 9
Supplementary Data 9. Full list of proteins identified by Progenesis analysis as differentially abundant in the head and neck cohort between t0 and t1, t0 and t3, and t0 and t_end. Only proteins with a p-value < 0.05 are shown. Proteins with a q-value < 0.05 were considered as DAPs in the study and included in the volcano plots in Fig. 2a–c.
Head and neck (t0 Vs t1)
Accession	Description	Gene name	Median t0	Median t1	Anova (p-value)	Ajusted p-value (q-value)	Max fold change
Downregulated
H7C4X0_HUMAN	cAMP-responsive element modulator (Fragment)	CREM	57439.5	20904.8	7.47863e-05	0.00449592	2.54017
A0A024R7A9_HUMAN	Angiopoietin-like 6, isoform CRA_a	ANGPTL6	21386	9130.67	0.000123706	0.00449592	2.10926
A0A024R9J3_HUMAN	Collectin sub-family member 10 (C-type lectin), isoform CRA_a	COLEC10	32320.4	16435.3	0.000125777	0.00449592	1.91029
Q8TCZ8_HUMAN	Apolipoprotein E (Fragment)	APOE	53636	30498.7	0.00016397	0.00449592	1.96021
A0A0S2Z3Y1_HUMAN	Lectin galactoside-binding soluble 3 binding protein isoform 1 (Fragment)	LGALS3BP	3.40175e+06	1.79352e+06	0.000180693	0.00449592	2.03959
Q0VGA5_HUMAN	SARS protein	SARS	7494.34	1195.85	0.000196161	0.00449592	4.13253
A0A0F7SYT0_HUMAN	IGHV2-26 protein (Fragment)	IGHV2-26	20779	14954.5	0.000211151	0.00449592	1.52842
B4DPQ0_HUMAN	Complement C1r subcomponent	C1R	2.89931e+06	2.02141e+06	0.00023232	0.00459333	1.49077
F5GY80_HUMAN	Complement component C8 beta chain	C8B	345.945	0	0.000288596	0.0053256	Infinity
D3YTG3_HUMAN	Target of Nesh-SH3	ABI3BP	7175.96	4516.38	0.000315695	0.00546156	1.70303
FCGBP_HUMAN	IgGFc-binding protein	FCGBP	1.49163e+06	745665	0.000353058	0.00574867	2.15958
Q5NV63_HUMAN	V1-4 protein (Fragment)	V1-4	1.10483e+06	852461	0.000420807	0.00647113	1.46674
G3V0E5_HUMAN	Transferrin receptor (P90, CD71), isoform CRA_c	TFRC	16388	1731.66	0.000481612	0.00701638	13.3237
B3KXF2_HUMAN	cDNA FLJ45314 fis, clone BRHIP3005142, highly similar to Proteasome-associated protein ECM29 homolog		168482	100502	0.000536726	0.00742835	1.58963
MYH4_HUMAN	Myosin-4	MYH4	594.527	143.031	0.000668832	0.00789349	3.74449
C0JYY2_HUMAN	Apolipoprotein B (Including Ag(X) antigen)	APOB	2.98944e+07	1.73364e+07	0.000672245	0.00789349	1.46031
A0A024R0T8_HUMAN	Apolipoprotein C-I, isoform CRA_a	APOC1	1.92525e+06	534634	0.000684402	0.00789349	3.86495
Q0ZCH9_HUMAN	Immunglobulin heavy chain variable region (Fragment)		27407.7	17217.3	0.000780228	0.00863875	1.44921
A0A5E4_HUMAN	Uncharacterized protein		68994.2	49631.2	0.00116777	0.0119239	1.42959
Q6GMX6_HUMAN	IGH@ protein	IGH	105121	67942.2	0.00120616	0.0119239	1.6055
BPIB1_HUMAN	BPI fold-containing family B member 1	BPIFB1	3637.27	1228.36	0.00127041	0.0120317	3.0871
Q59HB3_HUMAN	Apolipoprotein B variant (Fragment)		75880.4	41465.9	0.00131432	0.0120317	1.85085
A0A109PVK5_HUMAN	GCT-A6 heavy chain variable region (Fragment)		27849.4	12761.1	0.00134747	0.0120317	2.03975
PCYOX_HUMAN	Prenylcysteine oxidase 1	PCYOX1	191162	97905.1	0.00141601	0.012195	1.77009
A2MYE1_HUMAN	A30 (Fragment)		118514	87906.9	0.00145387	0.012195	1.36765
IGHM_HUMAN	Immunoglobulin heavy constant mu	IGHM	1.92629e+07	1.4699e+07	0.00177565	0.0133177	1.23572
TSP4_HUMAN	Thrombospondin-4	THBS4	57141	24061.8	0.00184316	0.0134261	1.93041
A0A024R9Q1_HUMAN	Thrombospondin 1, isoform CRA_a	THBS1	109980	37320.3	0.00198482	0.0134893	2.9577
Q7Z7Q0_HUMAN	APOB protein	APOB	243711	141848	0.00214141	0.0134893	1.55757
A0A075B6R9_HUMAN	Immunoglobulin kappa variable 2D-24 (non-functional) (Fragment)	IGKV2D-24	168717	130457	0.00214424	0.0134893	1.80224
KV224_HUMAN	Immunoglobulin kappa variable 2-24	IGKV2-24	119974	92767.8	0.00214424	0.0134893	1.80224
ITB1_HUMAN	Integrin beta-1	ITGB1	4214.04	2239.18	0.00224513	0.0136829	2.81875
COMP_HUMAN	Cartilage oligomeric matrix protein	COMP	35995	13506.8	0.00230684	0.0136829	1.77528
CLUS_HUMAN	Clusterin	CLU	2.56265e+06	1.56722e+06	0.00238701	0.0136829	1.38492
ANK1_HUMAN	Ankyrin-1	ANK1	54655.3	30459.3	0.00242166	0.0136829	2.13242
A1A508_HUMAN	PRSS3 protein	PRSS3	683340	407574	0.00242217	0.0136829	1.59741
Q86TT1_HUMAN	Full-length cDNA clone CS0DD006YL02 of Neuroblastoma of Homo sapiens (human)		4.20587e+06	3.5236e+06	0.00366702	0.0188823	1.22208
A0A087X0S5_HUMAN	Collagen alpha-1(VI) chain	COL6A1	29818.3	18761.5	0.00367096	0.0188823	1.97494
A2NB45_HUMAN	Cold agglutinin FS-1 L-chain (Fragment)		240842	161242	0.00385482	0.0188823	1.35483
HV374_HUMAN	Immunoglobulin heavy variable 3-74	IGHV3-74	287694	196414	0.00388328	0.0188823	1.23631
DEMA_HUMAN	Dematin	DMTN	14106.4	5968.69	0.00388831	0.0188823	3.2432
KV228_HUMAN	Immunoglobulin kappa variable 2-28	IGKV2-28	1.55167e+06	1.04897e+06	0.00400671	0.0191218	1.3507
A8K479_HUMAN	cDNA FLJ77094, highly similar to Homo sapiens apolipoprotein B (including Ag(x) antigen) (APOB), mRNA (Fragment)		583027	419399	0.00415545	0.0194955	1.47065
HV349_HUMAN	Immunoglobulin heavy variable 3-49	IGHV3-49	60411.4	46450.2	0.0043905	0.020255	1.52257
CO6A2_HUMAN	Collagen alpha-2(VI) chain	COL6A2	11612.4	4589.28	0.00450057	0.0204085	2.82197
PLF4_HUMAN	Platelet factor 4	PF4	112900	47301.5	0.00463696	0.0204085	2.47194
APOA4_HUMAN	Apolipoprotein A-IV	APOA4	67648.8	32629.4	0.00466232	0.0204085	1.78035
A0A024RD39_HUMAN	Platelet-activating factor acetylhydrolase	PLA2G7	62081.9	41525.4	0.0047187	0.0204085	1.40044
A0A023UN48_HUMAN	RHAG	RHAG	5097.93	839.653	0.00510179	0.021001	8.47229
APOM_HUMAN	Apolipoprotein M	APOM	847156	609119	0.00515916	0.021001	1.57286
A0A1U9X793_HUMAN	APOM		114376	82238.2	0.00515916	0.021001	1.57286
CO6A3_HUMAN	Collagen alpha-3(VI) chain	COL6A3	31680.2	12197.7	0.0054275	0.0217731	2.02535
HV372_HUMAN	Immunoglobulin heavy variable 3-72	IGHV3-72	28080.8	19549.9	0.00551803	0.0218201	1.77058
O95973_HUMAN	VH4 heavy chain variable region (Fragment)	IGM	13032.7	11155.2	0.00611563	0.0237638	1.26164
Q6NZX3_HUMAN	5'-nucleotidase, ecto (CD73)	NT5E	731.27	58.2524	0.00629407	0.0237638	10.4612
KBTB8_HUMAN	Kelch repeat and BTB domain-containing protein 8	KBTBD8	707.372	10.0086	0.00632564	0.0237638	72.2648
IGJ_HUMAN	Immunoglobulin J chain	JCHAIN	1.50721e+06	892919	0.00635298	0.0237638	1.64566
A0A1S5UZ24_HUMAN	Macrophage receptor	MARCO	5015.44	1668.12	0.00651391	0.0240408	2.72543
A5YAK2_HUMAN	Apolipoprotein C-IV	APOC4	1.75567e+06	873988	0.00674614	0.0242512	1.67355
APOC4_HUMAN	Apolipoprotein C-IV	APOC4	1.40596e+06	699899	0.00674614	0.0242512	1.67355
A0A125U0V1_HUMAN	MS-F1 heavy chain variable region (Fragment)		14066	7349.38	0.00698115	0.0247743	1.83058
CCD40_HUMAN	Coiled-coil domain-containing protein 40	CCDC40	16200.6	5359.5	0.00844614	0.0291253	2.4101
A0A0C4DGZ8_HUMAN	Glycoprotein Ib (Platelet), alpha polypeptide	GP1BA	667.304	0	0.00860558	0.0291253	80.6933
HV64D_HUMAN	Immunoglobulin heavy variable 3-64D	IGHV3-64D	76778.3	50325.5	0.00862808	0.0291253	1.60302
A0A068LRW6_HUMAN	Ig heavy chain variable region (Fragment)		23692	12970	0.00891729	0.0297389	1.94713
A0A024R056_HUMAN	Guanine nucleotide binding protein (G protein), beta polypeptide 1, isoform CRA_a	GNB1	8928.97	2705.07	0.00984032	0.0324264	3.63732
A2NW98_HUMAN	Rheumatoid factor light chain variable region (Fragment)		14720.2	6936.73	0.0101338	0.0330006	1.51128
Q9UG64_HUMAN	Uncharacterized protein DKFZp586I1223 (Fragment)		405.426	18.3179	0.0103969	0.033373	12.1175
RAP2A_HUMAN	Ras-related protein Rap-2a	RAP2A	1479.52	163.369	0.0104909	0.033373	15.6675
Q9UL92_HUMAN	Myosin-reactive immunoglobulin heavy chain variable region (Fragment)		4542.04	921.774	0.0106098	0.033373	1.70633
K7ER74_HUMAN	APOC4-APOC2 readthrough (NMD candidate)	APOC4-APOC2	1.32591e+06	617207	0.0107992	0.033587	1.88446
LRP1_HUMAN	Prolow-density lipoprotein receptor-related protein 1	LRP1	8474.91	5592.2	0.0112983	0.034367	1.39142
PLEK_HUMAN	Pleckstrin	PLEK	318.781	95.1733	0.0119978	0.0344021	29.2097
C4BPB_HUMAN	C4b-binding protein beta chain	C4BPB	1.62457e+06	1.078e+06	0.0120922	0.0344021	1.47175
Q59FP5_HUMAN	Spectrin, beta, erythrocytic (Includes spherocytosis, clinical type I) variant (Fragment)		183267	128456	0.0120938	0.0344021	1.31708
XP32_HUMAN	Skin-specific protein 32	XP32	2797.21	16.399	0.0121882	0.0344021	154.501
COL11_HUMAN	Collectin-11	COLEC11	43998.2	29930.4	0.0122133	0.0344021	1.27093
LV743_HUMAN	Immunoglobulin lambda variable 7-43	IGLV7-43	33701.2	17022.1	0.01232	0.0344021	1.79495
A0A024R972_HUMAN	Laminin, gamma 1 (Formerly LAMB2), isoform CRA_a	LAMC1	8309.28	5135.2	0.0124284	0.0344021	1.68434
K7EKS1_HUMAN	DNA-directed RNA polymerase II subunit RPB9	POLR2I	3674.42	19.9218	0.0131304	0.0359854	2.12791
A0A024R3Z1_HUMAN	Microtubule-associated protein	MAP2	5.06618e+06	2.91023e+06	0.0136428	0.0365831	1.85005
B4DPP0_HUMAN	cDNA FLJ51032, highly similar to CD9 antigen		19410.1	10335.1	0.0136667	0.0365831	2.61765
APOF_HUMAN	Apolipoprotein F	APOF	18054.3	7928.2	0.0137816	0.0365831	1.87888
A0N5G1_HUMAN	Rheumatoid factor C6 light chain (Fragment)	V-kappa-1	173430	104999	0.0138956	0.0365831	1.56316
IGK_HUMAN	Immunoglobulin kappa light chain		341645	196696	0.0140093	0.0365831	1.51131
CD5L_HUMAN	CD5 antigen-like	CD5L	3.0865e+06	2.28757e+06	0.0155679	0.0402733	1.17334
KV401_HUMAN	Immunoglobulin kappa variable 4-1	IGKV4-1	498468	270670	0.0159255	0.0408167	1.91134
PIGR_HUMAN	Polymeric immunoglobulin receptor	PIGR	77942.1	50342.4	0.0162968	0.0413852	1.35388
HV404_HUMAN	Immunoglobulin heavy variable 4-4	IGHV4-4	7789.56	4388.88	0.0166353	0.0415129	1.86252
B7Z4C3_HUMAN	cDNA FLJ50805, highly similar to Erythrocyte membrane protein band 4.2		40527.9	25181.6	0.0166546	0.0415129	2.47315
A0A0C4DH36_HUMAN	Immunoglobulin heavy variable 3-38 (non-functional) (Fragment)	IGHV3-38	66694.8	43049.5	0.016797	0.0415129	1.57389
ZGLP1_HUMAN	GATA-type zinc finger protein 1	ZGLP1	0	168.233	0.017423	0.0416818	1.03138
PCLO_HUMAN	Protein piccolo	PCLO	1941.7	1410.12	0.0174664	0.0416818	1.405
A0A024R930_HUMAN	Proteoglycan 4, isoform CRA_a	PRG4	446806	219154	0.0174677	0.0416818	1.57155
FCN1_HUMAN	Ficolin-1	FCN1	26534.9	16204.4	0.0178316	0.0420694	1.47626
MENT_HUMAN	Protein MENT	MENT	10501.1	3631.87	0.0193654	0.0443008	2.62187
FA11_HUMAN	Coagulation factor XI	F11	3571.68	3034.2	0.0197183	0.0443746	1.49237
D3DTX7_HUMAN	Collagen, type I, alpha 1, isoform CRA_a	COL1A1	59838.9	40893.4	0.0208392	0.0465188	1.53779
A0A024R882_HUMAN	Stomatin, isoform CRA_a	STOM	67595.9	30456	0.0222748	0.0478927	2.82417
A2NYU7_HUMAN	Heavy chain Fab (Fragment)		2653.08	1561.56	0.0222961	0.0478927	2.54376
B3KR18_HUMAN	cDNA FLJ33480 fis, clone BRAMY2002799, highly similar to Homo sapiens HECT, C2 and WW domain containing E3 ubiquitin protein ligase 1 (HECW1), mRNA		144.055	0	0.0223631	0.0478927	1.45374
P78482_HUMAN	APOB protein (Fragment)	APOB	38516.2	13503.9	0.0224469	0.0478927	2.01345
URP2_HUMAN	Fermitin family homolog 3	FERMT3	3502.57	748.601	0.0224733	0.0478927	7.80376
B3KUB8_HUMAN	cDNA FLJ39539 fis, clone PUAEN2008228, highly similar to Platelet glycoprotein 4		9531.33	4329.65	0.0224985	0.0478927	2.8039
Q5CZ94_HUMAN	Uncharacterized protein DKFZp781M0386		16428.5	10174.2	0.0227339	0.0478927	1.48262
KV621_HUMAN	Immunoglobulin kappa variable 6-21	IGKV6-21	34963.3	27000.9	0.0231243	0.0478927	1.39685
A0A1L2BU33_HUMAN	Anti-staphylococcal enterotoxin D heavy chain variable region (Fragment)	Homo sapiens	17769.7	10302.3	0.0233579	0.0478927	1.56099
Q9BVT0_HUMAN	ARHA protein (Fragment)	ARHA	1624.48	1015.92	0.023941	0.0487274	4.46821
SPTC3_HUMAN	Serine palmitoyltransferase 3	SPTLC3	1.81944e+06	741865	0.0245869	0.0493166	1.65665
A2N0T9_HUMAN	VH6DJ protein (Fragment)	VH6DJ	6911.63	3984.9	0.0250842	0.0493218	1.54522
A0A024R877_HUMAN	Delta-aminolevulinic acid dehydratase	ALAD	6054.25	3409.23	0.025124	0.0493218	2.24506
A0A068LKQ2_HUMAN	Ig heavy chain variable region (Fragment)		26840.3	26202.2	0.0259382	0.0505616	1.22269
A0A1S5UZ07_HUMAN	Talin-1	TLN1	2507.52	555.366	0.0263168	0.0508156	24.7539
A0A024RAA7_HUMAN	Complement component 1, q subcomponent, C chain, isoform CRA_a	C1QC	4.72554e+06	2.77553e+06	0.0266192	0.0508156	1.54646
HMCN1_HUMAN	Hemicentin-1	HMCN1	6991.83	4769.9	0.0269894	0.0511693	1.48586
Q1HP67_HUMAN	Lipoprotein, Lp(A)	LPA	3.60967e+06	1.67513e+06	0.0282395	0.0531753	1.56139
KVD21_HUMAN	Immunoglobulin kappa variable 6D-21	IGKV6D-21	16965.1	11183.2	0.0289511	0.0537833	1.30286
FLNA_HUMAN	Filamin-A	FLNA	7313.78	2294.85	0.0299717	0.054942	5.06314
Q9Y509_HUMAN	VH3 protein (Fragment)	VH3	31330.9	33187.1	0.0313634	0.0561515	1.82764
A0A087WWA4_HUMAN	UBX domain-containing protein 8 (Fragment)	UBXN8	151040	113064	0.0314677	0.0561515	1.60923
DCD_HUMAN	Dermcidin	DCD	6901.21	6667.05	0.032651	0.0567553	2.50084
TERA_HUMAN	Transitional endoplasmic reticulum ATPase	VCP	2985.96	721.093	0.0327022	0.0567553	2.6827
SPTA1_HUMAN	Spectrin alpha chain, erythrocytic 1	SPTA1	82411.5	50109.5	0.0327073	0.0567553	2.22319
O14724_HUMAN	Beta-spectrin (Fragment)	HSpTB1	1453.28	511.623	0.0328063	0.0567553	2.3983
A0A125QYY9_HUMAN	IBM-B2 heavy chain variable region (Fragment)		306898	224813	0.0334692	0.0570549	1.32201
B0YIW2_HUMAN	Apolipoprotein C-III	APOC3	9.50805e+06	5.05824e+06	0.0338208	0.0570834	1.72677
MYH3_HUMAN	Myosin-3	MYH3	23.7841	4.54125	0.0364987	0.0612299	3.63015
A0A068W6W9_HUMAN	Urea transporter	SLC14A1	1098.76	348.211	0.0374394	0.0622254	3.39553
PRDX1_HUMAN	Peroxiredoxin-1	PRDX1	10278	5098.4	0.0375418	0.0622254	1.81128
A0A0S2Z4K3_HUMAN	Protein S isoform 1 (Fragment)	PROS1	4.32213e+06	3.9235e+06	0.0387328	0.0634397	1.15215
A0A024QZN4_HUMAN	Vinculin, isoform CRA_c	VCL	3435.31	1604.81	0.0394054	0.0637865	3.64003
A0A024R9T5_HUMAN	HCG20693, isoform CRA_a	hCG_20693	7149.21	3881.73	0.0400364	0.0644312	2.49638
ANGT_HUMAN	Angiotensinogen	AGT	11969.7	8303.68	0.0404869	0.0647795	1.73189
A0A024R7I3_HUMAN	RAB8A, member RAS oncogene family, isoform CRA_a	RAB8A	6133.81	1823.22	0.041056	0.0653126	2.75685
ADDB_HUMAN	Beta-adducin	ADD2	3632.15	1741.05	0.0415771	0.0655705	3.34802
NSF_HUMAN	Vesicle-fusing ATPase	NSF	0	69.8382	0.0416919	0.0655705	1.63304
A2NKM7_HUMAN	NANUC-2 heavy chain (Fragment)		16380.5	5931.27	0.0425985	0.0664927	2.79167
MASP2_HUMAN	Mannan-binding lectin serine protease 2	MASP2	6324.94	4270.41	0.0427587	0.0664927	1.24407
GNAI2_HUMAN	Guanine nucleotide-binding protein G(i) subunit alpha-2	GNAI2	4975.37	1754.62	0.04352	0.0672986	3.51848
Q1WWM3_HUMAN	EPB41 protein (Fragment)	EPB41	31744.5	21006	0.0438248	0.0673377	2.36064
Q5EK51_HUMAN	Lactoferrin		2214.96	427.721	0.0447841	0.0673377	3.30191
Q6MZL2_HUMAN	Uncharacterized protein DKFZp686M0562 (Fragment)		8181.44	6369.89	0.0450067	0.0673377	1.43867
A0A0X9TD88_HUMAN	GCT-A3 heavy chain variable region (Fragment)		13271	10822.6	0.0450164	0.0673377	1.40213
B4E394_HUMAN	cDNA FLJ51483, highly similar to Multiple inositol polyphosphate phosphatase 1 (EC 3.1.3.62)		154942	96155.2	0.0451223	0.0673377	1.63032
A0A1W6IYI9_HUMAN	N90-VRC38.04 heavy chain variable region (Fragment)		6976.64	4801.9	0.0453306	0.0673377	1.42407
ITA2B_HUMAN	Integrin alpha-IIb	ITGA2B	13551.4	7055.51	0.0456387	0.0673377	3.1848
A0A096LPE2_HUMAN	SAA2-SAA4 readthrough	SAA2-SAA4	3.61185e+06	2.34572e+06	0.0457348	0.0673377	1.7141
ACTC_HUMAN	Actin, alpha cardiac muscle 1	ACTC1	16927.3	5917.74	0.0473175	0.0689347	3.62973
LDHB_HUMAN	L-lactate dehydrogenase B chain	LDHB	12179.6	6500.8	0.0492928	0.0706764	2.38079
B2R5G8_HUMAN	Serum amyloid A protein		296226	186941	0.0495344	0.0706764	1.77606
Q15430_HUMAN	Coagulation factor V (Fragment)	F5	25678.6	18799.9	0.0499546	0.0709105	1.63605
Upregulated
H0YAC1_HUMAN	Plasma kallikrein (Fragment)	KLKB1	445.963	9487.88	6.12724e-05	0.00449592	14.528
HPTR_HUMAN	Haptoglobin-related protein	HPR	288395	568040	0.000150161	0.00449592	1.98942
HPT_HUMAN	Haptoglobin	HP	1.90359e+07	3.77093e+07	0.000172617	0.00449592	1.93963
H0Y300_HUMAN	Haptoglobin	HP	5604.95	11103.2	0.000172617	0.00449592	1.93963
H0YJM8_HUMAN	Proteasome subunit beta type-5 (Fragment)	PSMB5	0	259.053	0.000178936	0.00449592	8.81142
IGHG3_HUMAN	Immunoglobulin heavy constant gamma 3	IGHG3	90330.7	278660	0.000206873	0.00449592	3.81228
CO3_HUMAN	Complement C3	C3	189007	1.07475e+06	0.000655759	0.00789349	5.37871
CERU_HUMAN	Ceruloplasmin	CP	33323.2	89681.8	0.000891364	0.00948967	2.68088
B7Z539_HUMAN	cDNA FLJ56954, highly similar to Inter-alpha-trypsin inhibitor heavy chain H1		86096.4	510887	0.00155774	0.0125577	4.26126
CO5_HUMAN	Complement C5	C5	9521.57	46018.4	0.00158785	0.0125577	3.83958
ALS_HUMAN	Insulin-like growth factor-binding protein complex acid labile subunit	IGFALS	0	497.236	0.00178016	0.0133177	17.6952
FHR1_HUMAN	Complement factor H-related protein 1	CFHR1	1028.2	4361.86	0.002078	0.0134893	4.38139
Q5NV69_HUMAN	V1-13 protein (Fragment)	V1-13	235395	285182	0.00213588	0.0134893	1.14844
B4E1B2_HUMAN	cDNA FLJ53691, highly similar to Serotransferrin		39864.8	73279.8	0.00353083	0.0188823	1.78698
Q53H26_HUMAN	Transferrin variant (Fragment)		101802	187133	0.00353083	0.0188823	1.78698
B2RMS9_HUMAN	Inter-alpha (Globulin) inhibitor H4 (Plasma Kallikrein-sensitive glycoprotein)	ITIH4	13824.5	28394.8	0.00385788	0.0188823	2.20142
A2RTY6_HUMAN	Inter-alpha (Globulin) inhibitor H2	ITIH2	58720.2	310315	0.00513547	0.021001	3.8861
A0A024R962_HUMAN	HCG40889, isoform CRA_b	hCG_40889	1387.2	4111.56	0.00830833	0.0291109	5.45786
CPN2_HUMAN	Carboxypeptidase N subunit 2	CPN2	46602.1	56787.2	0.0111491	0.0342899	1.31437
PLMN_HUMAN	Plasminogen	PLG	20389.4	34456.8	0.0117792	0.0344021	1.82099
CBPN_HUMAN	Carboxypeptidase N catalytic chain	CPN1	28534	48481.3	0.0120084	0.0344021	1.81257
B4E1Z4_HUMAN	cDNA FLJ55673, highly similar to Complement factor B (EC 3.4.21.47)		12026.4	26156.2	0.0173628	0.0416818	2.01661
AMBP_HUMAN	Protein AMBP	AMBP	55973.5	86083.7	0.017976	0.0420694	1.56339
CFAI_HUMAN	Complement factor I	CFI	2850.94	7648.71	0.0180861	0.0420694	2.60838
IC1_HUMAN	Plasma protease C1 inhibitor	SERPING1	107598	208268	0.0186541	0.043029	1.59422
Q7Z351_HUMAN	Uncharacterized protein DKFZp686N02209		372.351	4092.2	0.0196257	0.0443746	4.67093
A0A0A0MRJ7_HUMAN	Coagulation factor V	F5	49084.9	57901.8	0.023094	0.0478927	1.20705
HV69D_HUMAN	Immunoglobulin heavy variable 1-69D	IGHV1-69D	209.411	811.511	0.023213	0.0478927	2.16229
SAMP_HUMAN	Serum amyloid P-component	APCS	50961	102866	0.0242187	0.0489327	1.85606
B1AHL2_HUMAN	Fibulin-1	FBLN1	193.03	693.921	0.0250608	0.0493218	3.08066
M0QYF6_HUMAN	Protein GPR108 (Fragment)	GPR108	76.8563	1396.9	0.0265816	0.0508156	11.611
A0A0S2Z4I5_HUMAN	Complement factor properdin isoform 1 (Fragment)	CFP	58407.1	75556.8	0.0287471	0.0537654	1.4715
GRK4_HUMAN	G protein-coupled receptor kinase 4	GRK4	133601	190189	0.0295904	0.0546046	1.48709
FA8_HUMAN	Coagulation factor VIII	F8	2376.56	7249	0.0312502	0.0561515	3.0098
CAPG_HUMAN	Macrophage-capping protein	CAPG	8.54208	266.092	0.0314837	0.0561515	14.8272
NFASC_HUMAN	Neurofascin	NFASC	0	125.291	0.0316459	0.0561515	2.04967
Q6P089_HUMAN	IGH@ protein	IGH	2399.19	4563.92	0.0331958	0.0570549	1.21115
D3DNU8_HUMAN	Kininogen 1, isoform CRA_a	KNG1	65461.6	82269.4	0.0335978	0.0570549	1.22027
A0A087WV45_HUMAN	Transthyretin	TTR	122029	169067	0.0386897	0.0634397	1.30805
PON3_HUMAN	Serum paraoxonase/lactonase 3	PON3	785.961	1530.76	0.039026	0.063544	1.71978
A0A0A0MR66_HUMAN	RNA binding motif protein 10, isoform CRA_d	RBM10	733.117	1294.24	0.0453873	0.0673377	1.95384
A0A024QZ95_HUMAN	Olfactomedin 4, isoform CRA_a	OLFM4	3518.63	6099.16	0.0470577	0.0689189	1.54593
THRB_HUMAN	Prothrombin	F2	9825.77	16456.8	0.0477409	0.0691873	1.70213
FBLN1_HUMAN	Fibulin-1	FBLN1	1023.72	3132.97	0.049184	0.0706764	2.83403
Head and neck (t0 vs t3)
Accession	Description	Gene name	Median t0	Median t3	Anova (p-value)	Ajusted p-value (q-value)	Max fold change
Downregulated
KV229_HUMAN	Immunoglobulin kappa variable 2-29	KV229	60987.8	27214	4.00488e-05	0.00172185	1.98297
KVD29_HUMAN	Immunoglobulin kappa variable 2D-29	KVD29	75678.8	33769.5	4.00488e-05	0.00172185	1.98297
A2N0T9_HUMAN	VH6DJ protein (Fragment)	A2N0T9	8779.46	4183.97	4.18526e-05	0.00172185	1.92894
B3KXF2_HUMAN	cDNA FLJ45314 fis, clone BRHIP3005142, highly similar to Proteasome-associated protein ECM29 homolog	B3KXF2	160529	93463.4	6.06526e-05	0.00178235	1.77902
A0A0X9T7V9_HUMAN	GCT-A4 light chain variable region (Fragment)		17820.4	8153.32	7.90198e-05	0.00203183	2.32284
COMP_HUMAN	Cartilage oligomeric matrix protein	COMP	28090.5	8080.3	9.12642e-05	0.00208593	3.75293
Q0VGA5_HUMAN	SARS protein	Q0VGA5	7212.52	126.927	0.000159402	0.00255281	34.4567
A0A1W6IYJ1_HUMAN	N90-VRC38.09 heavy chain variable region (Fragment)		18912.9	13736.2	0.000168396	0.00255281	1.6614
B0YIW2_HUMAN	Apolipoprotein C-III	B0YIW2	7.81963e+06	3.71771e+06	0.000179557	0.00255281	2.3712
A0A0X9USK2_HUMAN	MS-A6 heavy chain variable region (Fragment)		17348.4	3424.17	0.000186152	0.00255281	4.14245
TSP4_HUMAN	Thrombospondin-4	TSP4	42050.4	13774.8	0.000215406	0.00276936	3.30668
A0A0S2Z3D5_HUMAN	Apolipoprotein E isoform 1 (Fragment)		1.99029e+07	8.69568e+06	0.000297226	0.00312226	2.29451
A0A075B6R9_HUMAN	Immunoglobulin kappa variable 2D-24 (non-functional) (Fragment)		167166	98001.8	0.000318747	0.00312226	2.28411
KV224_HUMAN	Immunoglobulin kappa variable 2-24	KV224	118871	69688.7	0.000318747	0.00312226	2.28411
IGHM_HUMAN	Immunoglobulin heavy constant mu	IGHM	2.58934e+07	1.39509e+07	0.000393164	0.00367614	1.63382
APOA4_HUMAN	Apolipoprotein A-IV	APOA4	70541.3	21450.9	0.000421955	0.0037715	2.28446
KBTB8_HUMAN	Kelch repeat and BTB domain-containing protein 8	KBTB8	1023.38	1.99571	0.000507568	0.00398593	137.658
Q7Z7Q0_HUMAN	APOB protein	Q7Z7Q0	216115	130703	0.000523181	0.00398593	1.75357
B2R6W1_HUMAN	cDNA, FLJ93143, highly similar to Homo sapiens complement component 7 (C7), mRNA	B2R6W1	8150.25	1796.83	0.000597916	0.00439262	2.54296
A2MYE1_HUMAN	A30 (Fragment)	A2MYE1	212537	108671	0.000654815	0.00464475	2.04971
IGK_HUMAN	Immunoglobulin kappa light chain	IGK	411496	280119	0.00090629	0.0056493	1.76738
Q86TT1_HUMAN	Full-length cDNA clone CS0DD006YL02 of Neuroblastoma of Homo sapiens (human)	Q86TT1	5.15977e+06	3.26724e+06	0.000945864	0.00572258	1.63522
A0A024R0T8_HUMAN	Apolipoprotein C-I, isoform CRA_a		1.79548e+06	469303	0.000999994	0.0057829	4.74927
A1A508_HUMAN	PRSS3 protein	PRSS3	664479	357931	0.00106103	0.0057829	1.8871
A0A1U9X793_HUMAN	APOM		135383	57793	0.00108242	0.0057829	2.19754
APOM_HUMAN	Apolipoprotein M	APOM	1.00275e+06	428059	0.00108242	0.0057829	2.19754
A2NYQ7_HUMAN	Anti-folate binding protein (Fragment)	A2NYQ7	53850.5	35826.9	0.0010964	0.0057829	1.45563
CAMP_HUMAN	Cathelicidin antimicrobial peptide	CAMP	107690	39733.1	0.00115195	0.00592402	3.74198
Q5NV69_HUMAN	V1-13 protein (Fragment)	Q5NV69	188531	134867	0.00125659	0.00625729	2.01583
D3YTG3_HUMAN	Target of Nesh-SH3	D3YTG3	7341.42	4120.29	0.00144035	0.00689036	1.70363
LRP1_HUMAN	Prolow-density lipoprotein receptor-related protein 1	LRP1	8057.08	5134.06	0.00155887	0.00728786	1.40178
HV349_HUMAN	Immunoglobulin heavy variable 3-49	HV349	84100.6	29223	0.0016608	0.00756994	2.18385
LV208_HUMAN	Immunoglobulin lambda variable 2-8	LV208	515189	359469	0.00178277	0.00756994	1.52172
KV621_HUMAN	Immunoglobulin kappa variable 6-21	KV621	70708.1	24166.3	0.00184791	0.00756994	2.22413
A0A024R972_HUMAN	Laminin, gamma 1 (Formerly LAMB2), isoform CRA_a		7465.17	3051.17	0.00187681	0.00756994	2.6985
A0A125QYY5_HUMAN	GCT-A9 light chain variable region (Fragment)		166668	109447	0.00197096	0.00779681	1.51068
FCN1_HUMAN	Ficolin-1	FCN1	22129.6	11225.9	0.00211339	0.00820249	2.40261
D3DTX7_HUMAN	Collagen, type I, alpha 1, isoform CRA_a	D3DTX7	53675.6	22650.4	0.00220763	0.00840957	2.66129
A0N8J1_HUMAN	V(k)3 sequence of NG9 gene from fetal liver DNA (Fragment)	A0N8J1	31765	9588.24	0.00252145	0.00916173	2.96885
P78482_HUMAN	APOB protein (Fragment)	P78482	38268.3	8878.16	0.00276126	0.00948714	3.63589
A0A024R7A9_HUMAN	Angiopoietin-like 6, isoform CRA_a		20889.2	14216.5	0.0027912	0.00948714	1.82848
A8K479_HUMAN	cDNA FLJ77094, highly similar to Homo sapiens apolipoprotein B (including Ag(x) antigen) (APOB), mRNA (Fragment)	A8K479	394247	224652	0.00314893	0.0104475	1.81336
PCYOX_HUMAN	Prenylcysteine oxidase 1	PCYOX	151233	76445.2	0.00348036	0.0111863	2.33927
Q8N355_HUMAN	IGL@ protein	Q8N355	69065.3	23963.7	0.00407635	0.0127048	2.23402
A0N5G1_HUMAN	Rheumatoid factor C6 light chain (Fragment)	A0N5G1	226262	135795	0.00444175	0.0134365	1.70507
A0A125QYY9_HUMAN	IBM-B2 heavy chain variable region (Fragment)		344106	260314	0.0046581	0.0135398	1.87945
B4DPQ0_HUMAN	Complement C1r subcomponent	B4DPQ0	2.74276e+06	1.31995e+06	0.00472118	0.0135398	1.66595
A0A024RD39_HUMAN	Platelet-activating factor acetylhydrolase		57668.9	31670.6	0.00473919	0.0135398	2.06226
Q0ZCH9_HUMAN	Immunglobulin heavy chain variable region (Fragment)	Q0ZCH9	25142.2	16572.3	0.00529462	0.0147179	1.77063
CD5L_HUMAN	CD5 antigen-like	CD5L	4.02925e+06	2.35966e+06	0.0054489	0.0149448	1.51411
HV103_HUMAN	Immunoglobulin heavy variable 1-3	HV103	16014.7	12970.6	0.00574546	0.0155508	1.97362
Q6GMX6_HUMAN	IGH@ protein	Q6GMX6	75052.9	62590	0.00584157	0.0156056	1.71804
C0JYY2_HUMAN	Apolipoprotein B (Including Ag(X) antigen)	C0JYY2	2.09907e+07	1.45751e+07	0.00664059	0.0172911	1.7756
F5GY80_HUMAN	Complement component C8 beta chain	F5GY80	137.677	0	0.00746061	0.0185545	Infinity
A0A125U0V1_HUMAN	MS-F1 heavy chain variable region (Fragment)		16059.3	3319.3	0.00752948	0.0185545	3.61217
XP32_HUMAN	Skin-specific protein 32	XP32	4195.4	0	0.00761953	0.0185545	65.0849
HV374_HUMAN	Immunoglobulin heavy variable 3-74	HV374	305965	220736	0.00763923	0.0185545	1.57856
Q8TCZ8_HUMAN	Apolipoprotein E (Fragment)	Q8TCZ8	38178.7	22402.8	0.00766702	0.0185545	2.63233
A2J1N7_HUMAN	Rheumatoid factor RF-ET10 (Fragment)	A2J1N7	114263	68884.8	0.00817505	0.0193608	1.8148
LV327_HUMAN	Immunoglobulin lambda variable 3-27	LV327	3254.87	3072.95	0.00833848	0.0193608	2.62337
K7EKS1_HUMAN	DNA-directed RNA polymerase II subunit RPB9	K7EKS1	3303.63	0	0.00838646	0.0193608	1.84723
Q9UL92_HUMAN	Myosin-reactive immunoglobulin heavy chain variable region (Fragment)	Q9UL92	3830.8	896.891	0.00871753	0.0197058	5.06909
A0A109PVK5_HUMAN	GCT-A6 heavy chain variable region (Fragment)		31990.6	14824.4	0.00934908	0.0206789	2.28353
B2R4P9_HUMAN	Histone H3	B2R4P9	3654.82	1442.93	0.0095288	0.0208522	2.59949
EF1A1_HUMAN	Elongation factor 1-alpha 1	EF1A1	2438.68	477.299	0.00989939	0.0214351	6.62628
Q9UL86_HUMAN	Myosin-reactive immunoglobulin kappa chain variable region (Fragment)	Q9UL86	70977.2	43829	0.0101183	0.0215171	1.49481
B3KR18_HUMAN	cDNA FLJ33480 fis, clone BRAMY2002799, highly similar to Homo sapiens HECT, C2 and WW domain containing E3 ubiquitin protein ligase 1 (HECW1), mRNA	B3KR18	151.291	0	0.0105222	0.0220863	1.56922
S10A7_HUMAN	Protein S100-A7	S10A7	871.266	0	0.0108398	0.0225231	19.9431
Q6PIL8_HUMAN	IGK@ protein	Q6PIL8	52043.8	33919.3	0.0111253	0.0227335	1.87763
KVD21_HUMAN	Immunoglobulin kappa variable 6D-21	KVD21	15055.3	5169.34	0.0111621	0.0227335	1.72614
FCGBP_HUMAN	IgGFc-binding protein	FCGBP	1.39378e+06	749979	0.0115199	0.0232322	1.52747
G3V0E5_HUMAN	Transferrin receptor (P90, CD71), isoform CRA_c	G3V0E5	12246.2	4503.43	0.0120258	0.0240169	2.83467
Q6PIK1_HUMAN	IGL@ protein	Q6PIK1	44382.1	32314.2	0.0122898	0.0243082	1.3301
A0A024R4F1_HUMAN	Enolase 1, (Alpha), isoform CRA_a		5755.61	2934.17	0.0124266	0.0243447	3.34001
NEP_HUMAN	Neprilysin	NEP	2647.99	676.357	0.0125812	0.0244151	3.08563
LV746_HUMAN	Immunoglobulin lambda variable 7-46	LV746	58268.1	34811	0.0133063	0.0255808	2.0243
A0A024R9J3_HUMAN	Collectin sub-family member 10 (C-type lectin), isoform CRA_a		31828.1	19172.6	0.0135156	0.0257427	1.6125
A0A075B6Z2_HUMAN	T-cell receptor alpha joining 56 (Fragment)		22287.4	843.358	0.0138625	0.0261611	22.2405
A2NV54_HUMAN	Precursor (AA -19 to 108) (Fragment)	A2NV54	13831.6	9074.04	0.0158081	0.0285279	1.69934
A0A024QZZ7_HUMAN	Histone H2B		1600.97	626.875	0.0158776	0.0285279	2.84618
A0A024R462_HUMAN	Fibronectin 1, isoform CRA_n		2.88626e+06	1.47298e+06	0.0159487	0.0285279	1.72923
HV64D_HUMAN	Immunoglobulin heavy variable 3-64D	HV64D	90325.3	41268.5	0.0169704	0.0298365	1.53382
Q59HB3_HUMAN	Apolipoprotein B variant (Fragment)	Q59HB3	69440.7	30960.3	0.0175678	0.0303678	1.97326
A0A0X9V9B3_HUMAN	MS-F1 light chain variable region (Fragment)		92676.6	41990.7	0.0185363	0.0317748	1.80756
A2NW98_HUMAN	Rheumatoid factor light chain variable region (Fragment)	A2NW98	13299.7	6492	0.0188958	0.0321233	1.61695
A0A0F7SYT0_HUMAN	IGHV2-26 protein (Fragment)	A0A0F7SYT0	26498.4	22263.4	0.0191561	0.032299	1.47541
A0A024R9Q1_HUMAN	Thrombospondin 1, isoform CRA_a	THBS1	116805	66140.4	0.0198427	0.0330416	2.30143
B4DEF7_HUMAN	cDNA FLJ60062, highly similar to 78 kDa glucose-regulated protein	B4DEF7	5956.59	2791.05	0.0202834	0.0333789	1.92803
HV146_HUMAN	Immunoglobulin heavy variable 1-46	HV146	7333.29	3456.02	0.0208471	0.0340342	3.70706
Q6PIQ7_HUMAN	IGL@ protein	Q6PIQ7	24376.3	19561.4	0.0210366	0.0340733	1.67237
A0A125U0V4_HUMAN	GCT-A2 heavy chain variable region (Fragment)		4707.98	1443.05	0.0216464	0.034783	2.33981
A2N0U5_HUMAN	VH6DJ protein (Fragment)	A2N0U5	5442.86	3327.74	0.021813	0.034783	1.37453
Q5NV92_HUMAN	V5-6 protein (Fragment)	Q5NV92	24406.2	8546.86	0.0227266	0.0358854	3.69391
PIGR_HUMAN	Polymeric immunoglobulin receptor	PIGR	75055.2	30103	0.0233462	0.0361083	1.61028
A0A1W2PQ80_HUMAN	Immunoglobulin lambda variable 10-54		2331.36	63.6498	0.0249764	0.0375266	3.91592
KV311_HUMAN	Immunoglobulin kappa variable 3-11	KV311	283820	127344	0.024993	0.0375266	1.46478
Q0VAS5_HUMAN	Histone H4	Q0VAS5	3143.14	1037.81	0.0260151	0.0387782	2.30888
IGJ_HUMAN	Immunoglobulin J chain	IGJ	1.81646e+06	1.14222e+06	0.0287236	0.0419046	1.31361
CALL3_HUMAN	Calmodulin-like protein 3	CALL3	752.095	0	0.0300492	0.0432254	18.5957
PHLD_HUMAN	Phosphatidylinositol-glycan-specific phospholipase D	PHLD	30906.5	18667.8	0.0307795	0.0439684	2.5803
A0A0G2JIW1_HUMAN	Heat shock 70 kDa protein 1B		3602.93	1246.93	0.0314751	0.0444566	1.99813
A0A068LN03_HUMAN	Ig heavy chain variable region (Fragment)		20235.2	12797.7	0.0329205	0.0460671	1.59974
Q5NV84_HUMAN	V1-3 protein (Fragment)	Q5NV84	183753	160614	0.0357703	0.0490538	1.51177
A2IPI5_HUMAN	HRV Fab 026-VL (Fragment)	A2IPI5	17050.9	9210.24	0.0379373	0.0516355	1.82988
A0A1W6IYI8_HUMAN	N90-VRC38.10 heavy chain variable region (Fragment)		11128.4	7482.09	0.0381549	0.0516355	3.64123
APOA2_HUMAN	Apolipoprotein A-II	APOA2	29985.6	12782.8	0.0415822	0.0556791	1.73796
A2NB45_HUMAN	Cold agglutinin FS-1 L-chain (Fragment)	A2NB45	259465	114702	0.0426723	0.0560845	1.83079
C1QT3_HUMAN	Complement C1q tumor necrosis factor-related protein 3	C1QT3	3287.35	1560.99	0.0433991	0.0561919	2.81944
KVD20_HUMAN	Immunoglobulin kappa variable 3D-20	KVD20	269122	208847	0.043434	0.0561919	1.3361
S6BGD4_HUMAN	IgG H chain	S6BGD4	54603.5	46386	0.0439835	0.0565473	1.32643
A0N7J6_HUMAN	REV25-2 (Fragment)	A0N7J6	37228.3	13630.7	0.0447142	0.0571296	1.72396
RAP2A_HUMAN	Ras-related protein Rap-2a	RAP2A	2024.36	631.946	0.0450475	0.0572001	1.50739
HV373_HUMAN	Immunoglobulin heavy variable 3-73	HV373	9181.22	4227.57	0.0457752	0.0574975	1.71055
A0A1L2BU33_HUMAN	Anti-staphylococcal enterotoxin D heavy chain variable region (Fragment)	A0A1L2BU33	25671.3	12838.7	0.0460894	0.0574975	1.96859
HSP7C_HUMAN	Heat shock cognate 71 kDa protein	HSP7C	14140.2	4954.2	0.0461202	0.0574975	1.66152
DCD_HUMAN	Dermcidin	DCD	11535	1372.87	0.0475372	0.0585543	5.32643
K7ER74_HUMAN	APOC4-APOC2 readthrough (NMD candidate)	K7ER74	840218	626634	0.0489035	0.0595709	1.77087
Q9NPP6_HUMAN	Immunoglobulin heavy chain variant (Fragment)	Q9NPP6	66913.8	43677.2	0.0489417	0.0595709	1.50078
CLUS_HUMAN	Clusterin	CLUS	2.29214e+06	1.8219e+06	0.0498042	0.0599177	1.25246
Upregulated
CRP_HUMAN	C-reactive protein	CRP	341.189	4033.81	4.0368e-06	0.000830383	8.88339
ITIH3_HUMAN	Inter-alpha-trypsin inhibitor heavy chain H3	ITIH3	10408.9	23388.1	2.64981e-05	0.00172185	2.39067
FCN2_HUMAN	Ficolin-2	FCN2	48304.2	286295	5.41154e-05	0.00178235	5.07272
H0YAC1_HUMAN	Plasma kallikrein (Fragment)	H0YAC1	571.846	11028.5	0.000159905	0.00255281	23.1258
SAA2_HUMAN	Serum amyloid A-2 protein	SAA2	20752.3	162360	0.000166272	0.00255281	17.5001
ALS_HUMAN	Insulin-like growth factor-binding protein complex acid labile subunit	ALS	0	1257.78	0.000269328	0.00312226	37.8358
A2RTY6_HUMAN	Inter-alpha (Globulin) inhibitor H2	A2RTY6	57834.1	262026	0.000276182	0.00312226	3.12826
B2RMS9_HUMAN	Inter-alpha (Globulin) inhibitor H4 (Plasma Kallikrein-sensitive glycoprotein)	ITIH4	12781.1	33880.5	0.000440031	0.0037715	2.86694
CO5_HUMAN	Complement C5	CO5	8834.9	26063.2	0.000501753	0.00398593	3.48213
B7Z539_HUMAN	cDNA FLJ56954, highly similar to Inter-alpha-trypsin inhibitor heavy chain H1	B7Z539	109155	259689	0.000681753	0.00467463	2.21462
CO3_HUMAN	Complement C3	CO3	160967	524554	0.000835985	0.00554726	3.77321
MASP1_HUMAN	Mannan-binding lectin serine protease 1	MASP1	4651.95	16410.3	0.000897091	0.0056493	2.40499
IGHG3_HUMAN	Immunoglobulin heavy constant gamma 3	IGHG3	66955.4	187061	0.0012776	0.00625729	3.6169
FHR1_HUMAN	Complement factor H-related protein 1	FHR1	1286.73	5933.86	0.00175805	0.00756994	5.10017
HPTR_HUMAN	Haptoglobin-related protein	HPTR	347346	2.57294e+06	0.00181209	0.00756994	4.25024
A0A0A0MR66_HUMAN	RNA binding motif protein 10, isoform CRA_d		866.354	21683.2	0.00181721	0.00756994	12.592
HPT_HUMAN	Haptoglobin	HPT	2.19332e+07	1.46584e+08	0.0025387	0.00916173	4.23615
H0Y300_HUMAN	Haptoglobin	H0Y300	6458.04	43160.4	0.0025387	0.00916173	4.23615
A0A024R6I7_HUMAN	Alpha-1-antitrypsin		102084	124391	0.00281335	0.00948714	1.43705
A1AT_HUMAN	Alpha-1-antitrypsin	A1AT	432377	526859	0.00281335	0.00948714	1.43705
C1S_HUMAN	Complement C1s subcomponent	C1S	58331.8	87778.4	0.00338479	0.0110518	1.44253
OIT3_HUMAN	Oncoprotein-induced transcript 3 protein	OIT3	1554.52	10055.8	0.00382459	0.0121036	3.78325
AMBP_HUMAN	Protein AMBP	AMBP	50850.4	73034.2	0.00443587	0.0134365	1.78526
FIBA_HUMAN	Fibrinogen alpha chain	FIBA	3.32227e+07	5.33969e+07	0.004657	0.0135398	1.45659
SAA1_HUMAN	Serum amyloid A-1 protein	SAA1	42658.6	247026	0.00483655	0.0136287	9.26609
PCLO_HUMAN	Protein piccolo	PCLO	1901.17	3607.44	0.00626054	0.0165104	2.22554
A1AG2_HUMAN	Alpha-1-acid glycoprotein 2	A1AG2	22340.7	45050.7	0.00752343	0.0185545	1.71686
CERU_HUMAN	Ceruloplasmin	CERU	27984.6	51420.8	0.00827462	0.0193608	2.02521
B1AHL2_HUMAN	Fibulin-1	B1AHL2	172.6	321.716	0.00847078	0.0193608	2.61239
CBPN_HUMAN	Carboxypeptidase N catalytic chain	CBPN	24955.4	42526.1	0.00920074	0.020572	1.82863
FIBB_HUMAN	Fibrinogen beta chain	FIBB	2.26076e+07	3.4909e+07	0.0101464	0.0215171	1.41016
A0A024R589_HUMAN	Uncharacterized protein		0	80.7581	0.0146389	0.0273751	Infinity
A0A140VJJ6_HUMAN	Testicular tissue protein Li 70		3.71471e+07	4.57098e+07	0.0148394	0.0275001	1.37105
SAMP_HUMAN	Serum amyloid P-component	APCS	48721.1	72979.1	0.0159003	0.0285279	1.45657
D3DP16_HUMAN	Fibrinogen gamma chain, isoform CRA_a	D3DP16	749689	942864	0.016158	0.0286531	1.63231
Q7Z351_HUMAN	Uncharacterized protein DKFZp686N02209	Q7Z351	1239.97	12110	0.0172697	0.0301054	4.08047
FBLN1_HUMAN	Fibulin-1	FBLN1	974.293	1066.9	0.0199178	0.0330416	2.18227
A0A024R6P0_HUMAN	Serpin peptidase inhibitor, clade A (Alpha-1 antiproteinase, antitrypsin), member 3, isoform CRA_c		95121.8	165169	0.0228532	0.0358854	1.84168
D3DQX7_HUMAN	Serum amyloid A protein	D3DQX7	1051.16	5316.09	0.0230926	0.0359866	14.1874
CDHR2_HUMAN	Cadherin-related family member 2	CDHR2	140.655	1363.75	0.0235316	0.0361233	11.3224
ATS13_HUMAN	A disintegrin and metalloproteinase with thrombospondin motifs 13	ATS13	2228.24	4217.2	0.0241007	0.0367229	2.77235
A2GL_HUMAN	Leucine-rich alpha-2-glycoprotein	A2GL	487.872	2117.63	0.0271985	0.0402506	3.72893
FA8_HUMAN	Coagulation factor VIII	FA8	2254.74	4269.03	0.0283978	0.0417251	3.7395
A0A024R884_HUMAN	Tenascin C (Hexabrachion), isoform CRA_a		55580.9	107238	0.0291311	0.0421998	1.80982
A1AG1_HUMAN	Alpha-1-acid glycoprotein 1	A1AG1	15094	34722	0.0315535	0.0444566	2.33239
SRCRL_HUMAN	Soluble scavenger receptor cysteine-rich domain-containing protein SSC5D	SRCRL	93878	141385	0.033436	0.0464723	1.51364
Q2HZY9_HUMAN	Coagulation factor V (Fragment)	Q2HZY9	298.347	1370.78	0.033858	0.0467431	2.7905
APOH_HUMAN	Beta-2-glycoprotein 1	APOH	52843.9	100980	0.0416842	0.0556791	2.17549
CTTB2_HUMAN	Cortactin-binding protein 2	CTTB2	477.173	3027.83	0.0421608	0.0559525	3.74368
Q1HP67_HUMAN	Lipoprotein, Lp(A)	Q1HP67	1.8824e+06	2.92319e+06	0.0428056	0.0560845	1.89202
MASP2_HUMAN	Mannan-binding lectin serine protease 2	MASP2	6037.87	12239.4	0.0464003	0.0574982	1.70713
Head and neck (t0 vs t-end)
Accession	Description	Gene name	Median t0	Median t-end	Anova (p-value)	Ajusted p-value (q-value)	Max fold change
Downregulated
CD5L_HUMAN	CD5 antigen-like	CD5L	2.56413e+06	1.74456e+06	3.6603e-05	0.00158085	1.62154
Q0VGA5_HUMAN	SARS protein	SARS	7494.34	614.821	4.46671e-05	0.00158085	15.0595
LV746_HUMAN	Immunoglobulin lambda variable 7-46	IGLV7-46	42521.1	19579.1	4.63496e-05	0.00158085	2.37375
A0N5G1_HUMAN	Rheumatoid factor C6 light chain (Fragment)	V-kappa-1	237899	62999.6	4.65331e-05	0.00158085	3.38481
A0A024R9J3_HUMAN	Collectin sub-family member 10 (C-type lectin), isoform CRA_a	COLEC10	35204.4	11683.5	8.33855e-05	0.00195085	2.74779
KV228_HUMAN	Immunoglobulin kappa variable 2-28	IGKV2-28	1.61742e+06	495160	8.80649e-05	0.00195085	2.84821
IGJ_HUMAN	Immunoglobulin J chain	JCHAIN	1.43654e+06	682340	8.8205e-05	0.00195085	2.45901
A2NB45_HUMAN	Cold agglutinin FS-1 L-chain (Fragment)		250898	79579.8	9.02382e-05	0.00195085	2.85069
A0A0X9T7V9_HUMAN	GCT-A4 light chain variable region (Fragment)		41424.1	12281.7	0.000103475	0.00204738	4.44064
IGK_HUMAN	Immunoglobulin kappa light chain		502017	120994	0.000111922	0.00204738	3.43111
A1A508_HUMAN	PRSS3 protein	PRSS3	710164	349350	0.000168262	0.00282392	2.02979
A2MYE1_HUMAN	A30 (Fragment)		154134	36780.2	0.000182487	0.00282392	4.91229
A0A0X9T0H6_HUMAN	GCT-A5 heavy chain variable region (Fragment)		28338.2	13200.5	0.000195964	0.00282392	2.00129
A0A068LRW6_HUMAN	Ig heavy chain variable region (Fragment)		15534.7	3385.84	0.000201871	0.00282392	4.84743
KV116_HUMAN	Immunoglobulin kappa variable 1-16	IGKV1-16	74726.4	14131.6	0.000271359	0.00358508	5.521
FCN3_HUMAN	Ficolin-3	FCN3	1.15721e+06	123609	0.000287461	0.00359793	8.55665
HV349_HUMAN	Immunoglobulin heavy variable 3-49	IGHV3-49	85179.2	29905.4	0.000339942	0.00396169	3.14314
COMP_HUMAN	Cartilage oligomeric matrix protein	COMP	36337.1	8015.19	0.000349842	0.00396169	3.72237
Q0ZCH9_HUMAN	Immunglobulin heavy chain variable region (Fragment)		29874.9	8186.08	0.000397348	0.00426695	2.79091
A0A125QYY9_HUMAN	IBM-B2 heavy chain variable region (Fragment)		400081	142903	0.000412685	0.00426695	2.86643
A2J1N7_HUMAN	Rheumatoid factor RF-ET10 (Fragment)		89859.8	34352.2	0.000442831	0.00438788	2.54325
TSP4_HUMAN	Thrombospondin-4	THBS4	53442.3	13499.8	0.00050944	0.00484597	3.37539
A2IPI5_HUMAN	HRV Fab 026-VL (Fragment)		34062	15201.3	0.00060826	0.00527772	1.81796
A0A109PSY4_HUMAN	MS-A1 light chain variable region (Fragment)		166555	14806.8	0.000611403	0.00527772	8.17412
Q5NV84_HUMAN	V1-3 protein (Fragment)	V1-3	161495	125756	0.000621408	0.00527772	1.41573
HV103_HUMAN	Immunoglobulin heavy variable 1-3	IGHV1-3	9238.09	3029.43	0.000726112	0.00575586	4.67373
A0A1L2BU38_HUMAN	Anti-staphylococcal enterotoxin E heavy chain variable region (Fragment)		16623.3	3044.65	0.000888921	0.00681913	3.78496
A0A075B6R9_HUMAN	Immunoglobulin kappa variable 2D-24 (non-functional) (Fragment)	IGKV2D-24	168717	70741.5	0.00106405	0.00766788	2.25489
KV224_HUMAN	Immunoglobulin kappa variable 2-24	IGKV2-24	119974	50304	0.00106405	0.00766788	2.25489
K7EKS1_HUMAN	DNA-directed RNA polymerase II subunit RPB9	POLR2I	4030.25	0	0.00121364	0.00782851	80.2083
Q5NV65_HUMAN	V1-5 protein (Fragment)	V1-5	61717.8	24420.8	0.00121454	0.00782851	2.5198
HV374_HUMAN	Immunoglobulin heavy variable 3-74	IGHV3-74	378000	181689	0.00133222	0.00833717	2.09032
A0A125QYY5_HUMAN	GCT-A9 light chain variable region (Fragment)		219078	64829.1	0.00172939	0.0102892	3.48507
LV208_HUMAN	Immunoglobulin lambda variable 2-8	IGLV2-8	436901	333161	0.00198654	0.0115223	1.489
MYH4_HUMAN	Myosin-4	MYH4	599.179	275.555	0.00211092	0.0116743	2.08976
A0A024RAA7_HUMAN	Complement component 1, q subcomponent, C chain, isoform CRA_a	C1QC	4.04265e+06	860114	0.00239075	0.0126623	4.52341
TGM3_HUMAN	Protein-glutamine gamma-glutamyltransferase E	TGM3	4035.66	869.993	0.00239607	0.0126623	5.67205
A0A5E4_HUMAN	Uncharacterized protein		95163.7	43085.1	0.00250758	0.0127347	2.12433
FCN1_HUMAN	Ficolin-1	FCN1	27630.5	7338.2	0.0025708	0.0127347	3.00074
B3KXF2_HUMAN	cDNA FLJ45314 fis, clone BRHIP3005142, highly similar to Proteasome-associated protein ECM29 homolog		150449	77944.3	0.0028021	0.0130659	1.77889
A2NXP9_HUMAN	K light chain variable region (Fragment)		19468.9	8314.11	0.00305466	0.0134523	2.21188
A2MG_HUMAN	Alpha-2-macroglobulin	A2M	1.20938e+07	7.38637e+06	0.00311568	0.0134715	2.08074
A2NYQ7_HUMAN	Anti-folate binding protein (Fragment)	HuC4lambda Vlambda	31150.6	17792.7	0.00331244	0.0140666	2.03022
A0N7J6_HUMAN	REV25-2 (Fragment)		33879	8534.52	0.00363878	0.0144713	2.72594
A0A125U0V1_HUMAN	MS-F1 heavy chain variable region (Fragment)		16228.3	2061.07	0.00368258	0.0144713	4.87777
A0A0C4DGN4_HUMAN	Zymogen granule protein 16 homolog B	ZG16B	557.862	36.3022	0.00373614	0.0144713	11.1023
A0A0X9V9B3_HUMAN	MS-F1 light chain variable region (Fragment)		81073.3	27636.2	0.00373805	0.0144713	2.69953
A0A1C9J6R5_HUMAN	B cell receptor heavy chain variable region (Fragment)		22520.3	3313.33	0.00381872	0.0144713	5.36216
Q86TT1_HUMAN	Full-length cDNA clone CS0DD006YL02 of Neuroblastoma of Homo sapiens (human)		3.66753e+06	2.45082e+06	0.00386618	0.0144713	1.51197
KVD21_HUMAN	Immunoglobulin kappa variable 6D-21	IGKV6D-21	34087.2	11370.8	0.00398263	0.0145708	2.53449
Q5NV69_HUMAN	V1-13 protein (Fragment)	V1-13	231874	46691.4	0.0042869	0.0153841	3.29421
A0A0X9UWK7_HUMAN	MS-D4 heavy chain variable region (Fragment)		946031	492384	0.00433431	0.0153841	2.16226
IGHM_HUMAN	Immunoglobulin heavy constant mu	IGHM	1.50865e+07	1.06206e+07	0.00447679	0.0156562	1.52321
KV311_HUMAN	Immunoglobulin kappa variable 3-11	IGKV3-11	288459	128494	0.00472548	0.0159207	1.90097
IGA2_HUMAN	Immunoglobulin alpha-2 heavy chain		78676.4	49546	0.0049999	0.0160699	2.05105
Q59FP5_HUMAN	Spectrin, beta, erythrocytic (Includes spherocytosis, clinical type I) variant (Fragment)		277961	187073	0.00504447	0.0160699	1.68984
DCD_HUMAN	Dermcidin	DCD	6901.21	2237.4	0.00506812	0.0160699	3.22341
Q5NV92_HUMAN	V5-6 protein (Fragment)	V5-6	22254.4	5116.83	0.00521893	0.0163303	5.36192
F5GY80_HUMAN	Complement component C8 beta chain	C8B	1042.35	0	0.00537714	0.0166069	Infinity
A0A0X9USK2_HUMAN	MS-A6 heavy chain variable region (Fragment)		16295.8	442.653	0.00562457	0.0169313	8.29548
PIGR_HUMAN	Polymeric immunoglobulin receptor	PIGR	79805.4	32228.1	0.00596531	0.0177325	2.08791
A0A024R462_HUMAN	Fibronectin 1, isoform CRA_n	FN1	2.32445e+06	837218	0.0066417	0.0190718	2.13402
Q5CZ94_HUMAN	Uncharacterized protein DKFZp781M0386		19171.7	9135.14	0.00672402	0.0190718	2.00251
Q8N355_HUMAN	IGL@ protein	IGL	93343.3	30271	0.00686205	0.0190718	4.47591
A0A024R9Q1_HUMAN	Thrombospondin 1, isoform CRA_a	THBS1	144548	41896.4	0.00763295	0.0206106	5.08683
C1QT3_HUMAN	Complement C1q tumor necrosis factor-related protein 3	C1QTNF3	2912.49	1098.15	0.00778273	0.0206106	3.96768
KVD20_HUMAN	Immunoglobulin kappa variable 3D-20	IGKV3D-20	270045	160207	0.00782188	0.0206106	2.00171
A8K479_HUMAN	cDNA FLJ77094, highly similar to Homo sapiens apolipoprotein B (including Ag(x) antigen) (APOB), mRNA (Fragment)		583027	294804	0.00788687	0.0206106	1.73848
A2N0U5_HUMAN	VH6DJ protein (Fragment)	VH6DJ	6508.95	3016.63	0.00834211	0.0211425	2.36685
A0A0F7SYT0_HUMAN	IGHV2-26 protein (Fragment)	IGHV2-26	32835.8	16570.5	0.00877096	0.0216164	2.22946
A2N0T9_HUMAN	VH6DJ protein (Fragment)	VH6DJ	9199.33	3750.41	0.00882847	0.0216164	3.81759
Q9UL81_HUMAN	Myosin-reactive immunoglobulin light chain variable region (Fragment)		22817.1	8052.51	0.00890806	0.0216164	3.26797
Q9UL82_HUMAN	Myosin-reactive immunoglobulin light chain variable region (Fragment)		82916.4	32999.7	0.00925148	0.022223	2.15601
XP32_HUMAN	Skin-specific protein 32	XP32	4738	0	0.0097255	0.0231281	169.406
Q9UL92_HUMAN	Myosin-reactive immunoglobulin heavy chain variable region (Fragment)		3008.48	596.007	0.0100147	0.02358	4.45033
LV327_HUMAN	Immunoglobulin lambda variable 3-27	IGLV3-27	10263.4	4988.46	0.010262	0.0239254	3.99829
A0A109PVK5_HUMAN	GCT-A6 heavy chain variable region (Fragment)		24807	5400.29	0.01039	0.0239887	2.91998
DESP_HUMAN	Desmoplakin	DSP	16529.6	4291.2	0.0110474	0.0252612	4.04912
B2R6W1_HUMAN	cDNA, FLJ93143, highly similar to Homo sapiens complement component 7 (C7), mRNA		6881.35	1513.41	0.0116529	0.026143	4.97236
Q9UL90_HUMAN	Myosin-reactive immunoglobulin heavy chain variable region (Fragment)		1136.55	460.06	0.011832	0.0262967	2.70607
FIBA_HUMAN	Fibrinogen alpha chain	FGA	3.98295e+07	2.34914e+07	0.0126449	0.0276959	1.65962
A2NKM7_HUMAN	NANUC-2 heavy chain (Fragment)		12766	4500.79	0.0126945	0.0276959	3.3163
A0A024R972_HUMAN	Laminin, gamma 1 (Formerly LAMB2), isoform CRA_a	LAMC1	9450.24	5432.92	0.0128747	0.0278338	2.09392
A0A1W6IYJ1_HUMAN	N90-VRC38.09 heavy chain variable region (Fragment)		22308.8	9071.46	0.0129956	0.0278419	2.45544
A0N8J1_HUMAN	V(k)3 sequence of NG9 gene from fetal liver DNA (Fragment)		26699.1	3798.94	0.0135767	0.0287766	5.81784
A0A1U9X793_HUMAN	APOM		171464	58685.2	0.0140873	0.0291312	2.4049
APOM_HUMAN	Apolipoprotein M	APOM	1.26999e+06	434668	0.0140873	0.0291312	2.4049
Q6PIK1_HUMAN	IGL@ protein	IGL	43886.1	29318.1	0.0145299	0.0293702	1.48134
D3DTX7_HUMAN	Collagen, type I, alpha 1, isoform CRA_a	COL1A1	65654.2	40678.7	0.0146003	0.0293702	1.486
S6BGD6_HUMAN	IgG L chain		16310.9	2292.02	0.0147296	0.0293702	6.28351
Q9UL86_HUMAN	Myosin-reactive immunoglobulin kappa chain variable region (Fragment)		60895.4	28419	0.0148204	0.0293702	1.90744
A0A068LN03_HUMAN	Ig heavy chain variable region (Fragment)		19812.7	5679.44	0.0152521	0.0296433	3.18365
IGL1_HUMAN	Immunoglobulin lambda-1 light chain		746.053	609.914	0.0152901	0.0296433	1.3559
A0A024R8D7_HUMAN	Lipocalin 1 (Tear prealbumin), isoform CRA_a	LCN1	2196.24	79.7216	0.0153322	0.0296433	26.9689
CYTA_HUMAN	Cystatin-A	CSTA	4313.92	1069.22	0.0157232	0.030154	4.86682
A2KBC1_HUMAN	Anti-(ED-B) scFV (Fragment)		27136.1	12557.6	0.0160129	0.0302273	2.49352
A0A075B6Z2_HUMAN	T-cell receptor alpha joining 56 (Fragment)	TRAJ56	4016.97	106.352	0.016095	0.0302273	27.4684
A0A1L2BU33_HUMAN	Anti-staphylococcal enterotoxin D heavy chain variable region (Fragment)		13810.7	4023.83	0.0161427	0.0302273	2.85658
A0A024RAB9_HUMAN	Complement component 1, q subcomponent, B chain, isoform CRA_a	C1QB	3.42271e+06	772073	0.0166562	0.0309452	4.64749
A0A0X9UWL5_HUMAN	GCT-A5 light chain variable region (Fragment)		586647	257385	0.0176163	0.0319794	2.23346
F13B_HUMAN	Coagulation factor XIII B chain	F13B	20121.3	11743.8	0.0182331	0.0326014	1.66459
D3DP16_HUMAN	Fibrinogen gamma chain, isoform CRA_a	FGG	759239	463444	0.020083	0.0353771	1.67592
HV64D_HUMAN	Immunoglobulin heavy variable 3-64D	IGHV3-64D	76778.3	33343.8	0.0204608	0.0354107	2.7771
Q5NV63_HUMAN	V1-4 protein (Fragment)	V1-4	829086	667950	0.0204794	0.0354107	2.01799
A0A0C4DH36_HUMAN	Immunoglobulin heavy variable 3-38 (non-functional) (Fragment)	IGHV3-38	74369.3	35824.6	0.0209445	0.0358329	2.09485
LV743_HUMAN	Immunoglobulin lambda variable 7-43	IGLV7-43	41375.2	37504.4	0.0217847	0.0369055	1.4435
KBTB8_HUMAN	Kelch repeat and BTB domain-containing protein 8	KBTBD8	2039.99	0.890808	0.0223146	0.0373705	1.73517
Q9NPP6_HUMAN	Immunoglobulin heavy chain variant (Fragment)		38314	16597.6	0.0230761	0.0379192	1.99228
HV372_HUMAN	Immunoglobulin heavy variable 3-72	IGHV3-72	65231.5	16069.9	0.0231874	0.0379192	3.84602
V9HW34_HUMAN	Epididymis luminal protein 213	HEL-213	98210	56448.4	0.0232801	0.0379192	2.00773
PCLO_HUMAN	Protein piccolo	PCLO	2111.85	59.0737	0.0249818	0.0395686	13.4116
A0A0X9UWM4_HUMAN	IBM-A3 heavy chain variable region (Fragment)		13887.9	4446.98	0.025018	0.0395686	2.14283
Q6PIL8_HUMAN	IGK@ protein	IGK	44139.4	22573.5	0.0251247	0.0395686	2.60732
A0A0F7T6Q1_HUMAN	IGHV1-2 protein (Fragment)	IGHV1-2	848.262	0	0.0265911	0.0408499	Infinity
A2NV54_HUMAN	Precursor (AA -19 to 108) (Fragment)		19789.1	7524.01	0.026777	0.0408499	3.69189
A2NYU7_HUMAN	Heavy chain Fab (Fragment)		6772.47	3139.04	0.0267971	0.0408499	2.8667
PZP_HUMAN	Pregnancy zone protein	PZP	17661.7	7543.84	0.0272809	0.0413224	2.43507
KV401_HUMAN	Immunoglobulin kappa variable 4-1	IGKV4-1	684967	355181	0.0277712	0.0416761	1.65517
Q65ZC9_HUMAN	Single-chain Fv (Fragment)	scFv	20212.7	10527	0.0278649	0.0416761	1.56273
A0A024R5T6_HUMAN	Zinc finger protein 238, isoform CRA_a	ZNF238	180.335	0	0.0307113	0.0444422	Infinity
A0A0F7T8I6_HUMAN	IGHV4-31 protein (Fragment)	IGHV4-31	9179.71	3120.79	0.0314061	0.0447224	1.59982
S6BAR0_HUMAN	IgG L chain		28066.3	16788	0.033225	0.0467525	1.68435
A0A1W6IYI8_HUMAN	N90-VRC38.10 heavy chain variable region (Fragment)		19120.4	3723.1	0.0341492	0.0477705	4.70928
PLAK_HUMAN	Junction plakoglobin	JUP	5204.39	3306.43	0.0359022	0.0497341	2.19581
CLH1_HUMAN	Clathrin heavy chain 1	CLTC	1057.72	753.795	0.036011	0.0497341	2.82756
A0A024RAG6_HUMAN	Complement component 1, q subcomponent, A chain, isoform CRA_a	C1QA	1.38888e+06	327962	0.0361804	0.0497341	3.79017
LV39_HUMAN	Immunoglobulin lambda variable 3-9	IGLV3-9	21177.1	9579.84	0.0375421	0.0513093	5.95242
Q6PIQ7_HUMAN	IGL@ protein	IGL	21919.6	16613.8	0.037795	0.0513598	1.42393
KCRM_HUMAN	Creatine kinase M-type	CKM	154.863	22.9606	0.038569	0.0521139	2.86216
CAMP_HUMAN	Cathelicidin antimicrobial peptide	CAMP	135713	60226.3	0.0391514	0.0526019	2.59317
V9HW68_HUMAN	Epididymis luminal protein 214	HEL-214	25654.9	16107.3	0.0393918	0.0526275	1.93636
A0A024RD39_HUMAN	Platelet-activating factor acetylhydrolase	PLA2G7	81079.5	43215.5	0.0410717	0.0545653	1.73142
A2J423_HUMAN	Anti-Mpl scFv (Fragment)		5549.48	2175.85	0.0413105	0.0545776	2.61914
KV621_HUMAN	Immunoglobulin kappa variable 6-21	IGKV6-21	31414.9	13727.3	0.0420847	0.0550445	3.42843
G3GAU4_HUMAN	Anti-H1N1 influenza HA kappa chain variable region (Fragment)		17712	11443	0.0433851	0.0562203	4.01677
FETUA_HUMAN	Alpha-2-HS-glycoprotein	AHSG	83530.4	45303.4	0.0434995	0.0562203	1.88907
VTNC_HUMAN	Vitronectin	VTN	206577	162665	0.044278	0.056495	1.34304
FIBB_HUMAN	Fibrinogen beta chain	FGB	2.7476e+07	1.86969e+07	0.0444247	0.056495	1.59221
PHLD_HUMAN	Phosphatidylinositol-glycan-specific phospholipase D	GPLD1	45443	17275.8	0.0454315	0.0574681	3.7574
HV404_HUMAN	Immunoglobulin heavy variable 4-4	IGHV4-4	7501.59	4959.79	0.0497757	0.0623004	1.75562
Upregulated
A4UCR9_HUMAN	Mitochondrial 28S ribosomal protein S34		0	768.513	1.31367e-07	3.12402e-05	Infinity
ALS_HUMAN	Insulin-like growth factor-binding protein complex acid labile subunit	IGFALS	0	973.926	1.09439e-06	0.000130128	Infinity
A0A024R3E3_HUMAN	Apolipoprotein A-I, isoform CRA_a	APOA1	860864	4.17175e+06	2.50864e-05	0.00158085	5.18698
MASP1_HUMAN	Mannan-binding lectin serine protease 1	MASP1	4237.11	23694.3	0.000690732	0.0056642	6.89022
SRCRL_HUMAN	Soluble scavenger receptor cysteine-rich domain-containing protein SSC5D	SSC5D	91003.1	267613	0.00110064	0.00769831	2.72131
A0A125U0V2_HUMAN	GCT-A1 heavy chain variable region (Fragment)		1897.84	3884.89	0.00121802	0.00782851	2.25223
A0A0A0MRJ7_HUMAN	Coagulation factor V	F5	60910.7	148525	0.00173066	0.0102892	2.89369
FCN2_HUMAN	Ficolin-2	FCN2	66215.4	411760	0.002057	0.0116469	6.87053
M0QYF6_HUMAN	Protein GPR108 (Fragment)	GPR108	0	730.953	0.00253902	0.0127347	6.69075
SAMP_HUMAN	Serum amyloid P-component	APCS	49374	86951	0.00263519	0.0127347	2.09741
B2RMS9_HUMAN	Inter-alpha (Globulin) inhibitor H4 (Plasma Kallikrein-sensitive glycoprotein)	ITIH4	13424.4	25779.9	0.00267751	0.0127347	1.7767
HRG_HUMAN	Histidine-rich glycoprotein	HRG	13917.7	33218.2	0.00291354	0.0132797	2.15029
ATS13_HUMAN	A disintegrin and metalloproteinase with thrombospondin motifs 13	ADAMTS13	2106.58	8102.74	0.00295963	0.0132797	3.44683
A0A087WYF1_HUMAN	Laminin subunit alpha-2	LAMA2	2826.69	5541.21	0.00348538	0.0144713	2.02219
Q6FHM9_HUMAN	CD59 antigen, complement regulatory protein, isoform CRA_b	CD59	730.759	3866.91	0.00389456	0.0144713	3.72907
A0A024R8S5_HUMAN	Protein disulfide-isomerase	P4HB	39.9806	3452.09	0.00462296	0.0159207	86.5973
A0A0S2Z3F6_HUMAN	Cholesteryl ester transfer protein plasma isoform 1 (Fragment)	CETP	8703.67	27745.8	0.00478735	0.0159207	3.36318
APOA2_HUMAN	Apolipoprotein A-II	APOA2	37421.3	103502	0.00482022	0.0159207	2.8021
H0YJM8_HUMAN	Proteasome subunit beta type-5 (Fragment)	PSMB5	0	220.8	0.00545911	0.0166439	Infinity
B1N7B9_HUMAN	Cryocrystalglobulin CC2 lambda light chain variable region (Fragment)		8331.64	14586.7	0.0064394	0.0189055	1.80316
VWF_HUMAN	von Willebrand factor	VWF	1.23609e+06	4.52198e+06	0.00689704	0.0190718	2.97008
L8E853_HUMAN	von Willebrand factor	VWF	433740	1.58675e+06	0.00689704	0.0190718	2.97008
FHR1_HUMAN	Complement factor H-related protein 1	CFHR1	1411.36	10797.2	0.00766984	0.0206106	15.0248
C4BPA_HUMAN	C4b-binding protein alpha chain	C4BPA	8.48362e+06	1.45231e+07	0.00835714	0.0211425	1.67414
B4E1D8_HUMAN	cDNA FLJ51597, highly similar to C4b-binding protein alpha chain		4.58319e+06	7.84597e+06	0.00835714	0.0211425	1.67414
Q2HZY9_HUMAN	Coagulation factor V (Fragment)		664.818	7622.47	0.00862992	0.0216028	9.15274
HEG1_HUMAN	Protein HEG homolog 1	HEG1	8303.75	17999.1	0.0111844	0.0253309	2.07707
Q15430_HUMAN	Coagulation factor V (Fragment)	F5	29703.8	43385.9	0.0136739	0.0287766	1.49448
A4UCS6_HUMAN	Peroxiredoxin 6 (Fragment)		0	1673.14	0.0146166	0.0293702	148.393
A0A024R589_HUMAN	Uncharacterized protein	FLJ30934	0	367.563	0.0169109	0.0311749	4.60817
APOH_HUMAN	Beta-2-glycoprotein 1	APOH	45238.1	80417.4	0.0175722	0.0319794	2.17318
APOA4_HUMAN	Apolipoprotein A-IV	APOA4	57556	220880	0.0180836	0.0325791	3.05537
BPIB1_HUMAN	BPI fold-containing family B member 1	BPIFB1	2703.53	16060.2	0.0200625	0.0353771	3.1
MBL2_HUMAN	Mannose-binding protein C	MBL2	72603.4	157237	0.0205488	0.0354107	2.36443
H0YAC1_HUMAN	Plasma kallikrein (Fragment)	KLKB1	411.108	4881.18	0.0218818	0.0369055	4.56714
MUC5B_HUMAN	Mucin-5B	MUC5B	93.9096	1160.21	0.0225403	0.0374845	3.03578
A0A024R7Z5_HUMAN	Syndecan binding protein (Syntenin), isoform CRA_c	SDCBP	3342.29	8629.47	0.0239185	0.0386941	2.24467
DEF1_HUMAN	Neutrophil defensin 1	DEFA1	4166.14	14523.1	0.0244168	0.0392333	1.94412
GSDMA_HUMAN	Gasdermin-A	GSDMA	0	198.935	0.0254945	0.0398869	10.5979
A0A0A0MR66_HUMAN	RNA binding motif protein 10, isoform CRA_d	RBM10	1107.72	16425.4	0.025887	0.0402362	10.7197
CERU_HUMAN	Ceruloplasmin	CP	26662.4	34683.1	0.0292874	0.0434059	1.31865
IL1AP_HUMAN	Interleukin-1 receptor accessory protein	IL1RAP	0	48.1094	0.0293865	0.0434059	Infinity
A0A0S2Z4I5_HUMAN	Complement factor properdin isoform 1 (Fragment)	CFP	66487.6	95928.5	0.0295966	0.0434464	1.66641
A0A024RAB6_HUMAN	Heparan sulfate proteoglycan 2 (Perlecan), isoform CRA_b	HSPG2	334.462	3372.27	0.0307261	0.0444422	8.41777
Q7Z351_HUMAN	Uncharacterized protein DKFZp686N02209		372.351	6340.31	0.0308944	0.0444422	3.0423
A0A0A0MSD0_HUMAN	Sushi, von Willebrand factor type A, EGF and pentraxin domain-containing protein 1	SVEP1	19539.2	32484.7	0.0310224	0.0444422	1.73684
HBG2_HUMAN	Hemoglobin subunit gamma-2	HBG2	106.223	1288.04	0.0332228	0.0467525	1.80086
A0A087WVP1_HUMAN	Protocadherin Fat 1	FAT1	409.639	1768.87	0.0421267	0.0550445	1.7456
RELN_HUMAN	Reelin	RELN	24732.2	39481.5	0.04397	0.056495	1.76047
FREM3_HUMAN	FRAS1-related extracellular matrix protein 3	FREM3	81.68	1081.97	0.0461657	0.0580878	7.63219

## Sheet: Supplementary Data 10
Supplementary Data 10. Complete list of common and unique DAPs identified in the prostate, bladder, and Head & Neck cancer cohorts at the three primary time points, as illustrated in the Venn diagrams in Fig. 2d–f. The symbols ↑ (upregulated) and ↓ (downregulated) indicate the dysregulation trend of each protein.
Common and unique DAPs identified in the prostate, bladder, and head and neck cohorts at t0 Vs t1						Common and unique DAPs identified in the prostate, bladder, and head and neck cohorts at t0 Vs t3						Common and unique DAPs identified in the prostate, bladder, and head and neck cohorts at t0 Vs t-end
Accession	Description	Gene ID	Prostate	Bladder	Head and Neck	Accession	Description	Gene ID	Prostate	Bladder	Head and Neck	Accession	Description	Gene ID	Prostate	Bladder	Head and Neck
H0YAC1	Plasma kallikrein (Fragment) OS=Homo sapiens G...	KLKB1	↑	↑	↑	Q5FWF9;IGLL1;LV301	IGL protein OS=Homo sapiens GN=IGL PE=1 SV=1	IGL	↓	↓	↑	H0YAC1	Plasma kallikrein (Fragment) OS=Homo sapiens G...	KLKB1	↑	↑	↑
A0A024R3Z1	Microtubule-associated protein OS=Homo sapiens...	MAP2	↑	↑	↓	SAMP	Serum amyloid P-component OS=Homo sapiens GN=A...	APCS	↑	↑	↑	FCN3;Q6UXM4;Q6UY50	Ficolin-3 OS=Homo sapiens GN=FCN3 PE=1 SV=2	FCN3	↓	↓	↓
A2MYE1;KV117;A0A0X9UWJ6	A30 (Fragment) OS=Homo sapiens PE=4 SV=1		↓	↓	↓	ITIH3;A0A087WW43;B4DPQ4	Inter-alpha-trypsin inhibitor heavy chain H3 O...	ITIH3	↑	↑	↑	KV116	Immunoglobulin kappa variable 1-16 OS=Homo sap...	IGKV1-16	↓	↓	↓
FCN1;A0A087WVE2	Ficolin-1 OS=Homo sapiens GN=FCN1 PE=1 SV=2	FCN1	↓	↓	↓	A0A125QYY9	IBM-B2 heavy chain variable region (Fragment) ...	A0A125QYY9	↑	↓	↓	A0A0S2Z3F6	Cholesteryl ester transfer protein plasma isof...	CETP	↑	↓	↑
Q96SB0;A0A1L2BU41	Anti-streptococcal/anti-myosin immu↑globulin ...		↓	↓		A0A024R6P0;G3V595;G3V3A0;A0A087WY93	Serpin peptidase inhibitor, clade A (Alpha-1 a...	SERPINA3	↑	↑	↑	Q5FWF9;IGLL1;LV301	IGL@ protein OS=Homo sapiens GN=IGL@ PE=1 SV=1	IGL	↑	↓	↓
FCN3;Q6UXM4;Q6UY50	Ficolin-3 OS=Homo sapiens GN=FCN3 PE=1 SV=2	FCN3	↓	↓		FCN1;A0A087WVE2	Ficolin-1 OS=Homo sapiens GN=FCN1 PE=1 SV=2	FCN1	↓	↓	↓	FCN1;A0A087WVE2	Ficolin-1 OS=Homo sapiens GN=FCN1 PE=1 SV=2	FCN1	↓	↓	↓
Q6PIQ7;Q6GMW3;IGLC3	IGL@ protein OS=Homo sapiens GN=IGL@ PE=1 SV=1	IGL	↓	↓		Q6PIK1;IGL1;IGLL5;IGLC1	IGL protein OS=Homo sapiens GN=IGL PE=1 SV=1	IGL_1	↑	↑	↑	Q6P5S8	IGK@ protein OS=Homo sapiens GN=IGK@ PE=1 SV=1	IGK	↑	↓	↓
KV116	Immu↑globulin kappa variable 1-16 OS=Homo sap...	IGKV1-16	↓	↓		LV208	Immu↑globulin lambda variable 2-8 OS=Homo sap...	IGLV2-8	↑	↓	↑	Q9UL86	Myosin-reactive immunoglobulin kappa chain var...	Q9UL86	↑	↓	↓
Q6PIK1;IGLL5;Q6GMV7;IGLC1	IGL@ protein OS=Homo sapiens GN=IGL@ PE=1 SV=1	IGL_1	↑	↓		A2J1N7	Rheumatoid factor RF-ET10 (Fragment) OS=Homo s...	A2J1N7	↑	↓	↓	A0N5G1;KV105	Rheumatoid factor C6 light chain (Fragment) OS...	V-kappa-1	↓	↓	↓
A0A024R6I9	Serpin peptidase inhibitor, clade A (Alpha-1 a...	SERPINA4	↓	↓		Q6PIQ7;Q6GMW3;IGLC3	IGL protein OS=Homo sapiens GN=IGL PE=1 SV=1	IGL_2	↑	↑	↓	A0N8J1	V(k)3 sequence of NG9 gene from fetal liver DN...	A0N8J1	↓	↓	↓
A0A0S2Z4K3;G5E9F8;Q16519;B4E1L6;Q16441;Q8IXC3;...	Protein S isoform 1 (Fragment) OS=Homo sapiens...	PROS1	↑	↓		A0N5G1;KV105	Rheumatoid factor C6 light chain (Fragment) OS...	V-kappa-1	↓	↓	↑	A0A024R3E3;F8W696;Q9Y355;Q8TDB0	Apolipoprotein A-I, isoform CRA_a OS=Homo sapi...	APOA1	↑	↓	↑
A0A087WV45;A0A087WT59;Q53WY6	Transthyretin OS=Homo sapiens GN=TTR PE=1 SV=1	TTR	↓	↓		SRCRL;M0QZ17	Soluble scavenger receptor cysteine-rich domai...	SSC5D	↑	↑	↑	A0A0X9T0H6	GCT-A5 heavy chain variable region (Fragment) ...	A0A0X9T0H6	↑	↓	↓
HV70D	Immu↑globulin heavy variable 2-70D OS=Homo sa...	IGHV2-70D	↓	↓		A0A125U0V1	MS-F1 heavy chain variable region (Fragment) O...	A0A125U0V1	↑	↓	↓	A1A508;H0Y8D1;TMPSD	PRSS3 protein OS=Homo sapiens GN=PRSS3 PE=2 SV=1	PRSS3	↓	↓	↓
Q8N355;A0N5G3;LV321	IGL@ protein OS=Homo sapiens GN=IGL@ PE=1 SV=1	IGL_2	↑	↓		HPTR;A0A0A0MRD9;J3KTC3;Q14552	Haptoglobin-related protein OS=Homo sapiens GN...	HPR	↑	↓	↑	A0A0X9USK2	MS-A6 heavy chain variable region (Fragment) O...	A0A0X9USK2	↑	↓	↓
LV319;A0A193CHS2;Q7Z2E8	Immu↑globulin lambda variable 3-19 OS=Homo sa...	IGLV3-19	↑	↓		IGJ;D6RD17;D6RHJ6;C9JA05	Immu↑globulin J chain OS=Homo sapiens GN=JCHA...	JCHAIN	↑	↓	↑	A0A0X9UWL5;A0A0X9TDD0;A0A125QYY6	GCT-A5 light chain variable region (Fragment) ...	A0A0X9UWL5	↓	↓	↓
FHR1;B1AKG0;FHR2;Q6LBM9	Complement factor H-related protein 1 OS=Homo ...	CFHR1	↑		↑	A1AG1	Alpha-1-acid glycoprotein 1 OS=Homo sapiens GN...	ORM1	↓	↑	↑	Q5CZ94	Uncharacterized protein DKFZp781M0386 OS=Homo ...	DKFZp781M0386	↑	↑	↑
SAMP	Serum amyloid P-component OS=Homo sapiens GN=A...	APCS	↑		↑	A0A024R9J3	Collectin sub-family member 10 (C-type lectin)...	COLEC10	↑	↑	↑	CD5L	CD5 antigen-like OS=Homo sapiens GN=CD5L PE=1 ...	CD5L	↓	↓	↓
A0A075B6R9	Immu↑globulin kappa variable 2D-24 (↑n-funct...	IGKV2D-24	↓		↓	CD5L	CD5 antigen-like OS=Homo sapiens GN=CD5L PE=1 ...	CD5L	↓	↓	↓	A0A125U0V1	MS-F1 heavy chain variable region (Fragment) O...	A0A125U0V1	↑	↓	↓
IGHG3;Q86TT2;O95978	Immu↑globulin heavy constant gamma 3 OS=Homo ...	IGHG3	↑		↑	FCGBP;A0A087WXI2;A0A286YF91;A0A087WUZ2	IgGFc-binding protein OS=Homo sapiens GN=FCGBP...	FCGBP	↓	↑	↓	KV401	Immunoglobulin kappa variable 4-1 OS=Homo sapi...	IGKV4-1	↓	↓	↓
FA11;D6RB32;H0Y596	Coagulation factor XI OS=Homo sapiens GN=F11 P...	F11	↑		↓	A2MYE1;KV117;A0A0X9UWJ6;A2NI60	A30 (Fragment) OS=Homo sapiens PE=4 SV=1	A2MYE1	↓	↓	↓	A2N0T9;A2N0T6	VH6DJ protein (Fragment) OS=Homo sapiens GN=VH...	VH6DJ	↓	↓	↓
BPIB1	BPI fold-containing family B member 1 OS=Homo ...	BPIFB1	↓		↓	HV374;A2J1N0;A0A075B7E8;A0N5T0	Immu↑globulin heavy variable 3-74 OS=Homo sap...	IGHV3-74	↓	↓	↑	FCN2;Q14CE6	Ficolin-2 OS=Homo sapiens GN=FCN2 PE=1 SV=2	FCN2	↓	↑	↑
A0A024R962;A0A024R984;A0A0D9SG88;Q14006;Q5TFM2...	HCG40889, isoform CRA_b OS=Homo sapiens GN=hCG...	hCG_40889	↑		↑	IGHM;A0A1B0GUU9	Immu↑globulin heavy constant mu OS=Homo sapie...	IGHM	↓	↓	↓	A0A0X9T7V9;A0A075B6H7	GCT-A4 light chain variable region (Fragment) ...	A0A0X9T7V9	↑	↓	↓
H0Y300	Haptoglobin OS=Homo sapiens GN=HP PE=1 SV=4	HP	↑		↓	A0A068LN03;A0A068LL52	Ig heavy chain variable region (Fragment) OS=H...	A0A068LN03	↑	↓	↓	Q6PIL8;Q6PJF2;IGKC;Q569I7	IGK protein OS=Homo sapiens GN=IGK PE=1 SV=1	IGK_1	↑	↑	↑
A0A024R930;B3KQ20;B4DW29;B7Z759;E9PLR3	Proteoglycan 4, isoform CRA_a OS=Homo sapiens ...	PRG4	↑		↑	FCN2;Q14CE6	Ficolin-2 OS=Homo sapiens GN=FCN2 PE=1 SV=2	FCN2	↓	↑	↑	A2MYE1;KV117;A0A0X9UWJ6	A30 (Fragment) OS=Homo sapiens PE=4 SV=1	A2MYE1	↓	↓	↓
A0A1S5UZ24	Macrophage receptor OS=Homo sapiens GN=MARCO P...	MARCO	↓		↓	COMP;B4DN75;Q8N2R4	Cartilage oligomeric matrix protein OS=Homo sa...	COMP	↑	↓	↓	SAMP	Serum amyloid P-component OS=Homo sapiens GN=A...	APCS	↑	↑	↑
A2NYU7	Heavy chain Fab (Fragment) OS=Homo sapiens PE=...		↑		↓	A0N8J1	V(k)3 sequence of NG9 gene from fetal liver DN...	A0N8J1	↓	↓	↓	IGA2	Immunoglobulin alpha-2 heavy chain OS=Homo sap...	IGA2	↑	↓	↓
KV621	Immu↑globulin kappa variable 6-21 OS=Homo sap...	IGKV6-21	↑		↓	APOA2;V9GYE3;V9GYC1	Apolipoprotein A-II OS=Homo sapiens GN=APOA2 P...	APOA2	↑	↑		Q86TT1	Full-length cDNA clone CS0DD006YL02 of Neurobl...	Q86TT1	↓	↓	↓
A0A0S2Z3D5;J9ZVQ3;H0Y7L5;E7ERP7;Q6LBZ1;A0A0S2Z...	Apolipoprotein E isoform 1 (Fragment) OS=Homo ...	APOE	↓		↓	FCN3;Q6UXM4;Q6UY50	Ficolin-3 OS=Homo sapiens GN=FCN3 PE=1 SV=2	FCN3	↓	↓		IGHM;A0A1B0GUU9	Immunoglobulin heavy constant mu OS=Homo sapie...	IGHM	↓	↓	↓
PCLO	Protein piccolo OS=Homo sapiens GN=PCLO PE=1 SV=4	PCLO	↓		↓	H7C220	A↑ctamin (Fragment) OS=Homo sapiens GN=A↑7 P...	A↑7	↑	↑		A2NKM7	NANUC-2 heavy chain (Fragment) OS=Homo sapiens...	A2NKM7	↓	↓	↓
A2RTY6;B4DM79;Q5T987	Inter-alpha (Globulin) inhibitor H2 OS=Homo sa...	ITIH2	↑		↑	A0A0S2Z4I5;C9J7V5	Complement factor properdin isoform 1 (Fragmen...	CFP	↑	↓		TSP4	Thrombospondin-4 OS=Homo sapiens GN=THBS4 PE=1...	THBS4	↓	↓	↓
PIGR	Polymeric immu↑globulin receptor OS=Homo sapi...	PIGR	↑		↓	CO8A;Q05CV2	Complement component C8 alpha chain OS=Homo sa...	C8A	↑	↑		CO8A;Q05CV2	Complement component C8 alpha chain OS=Homo sapiens GN=C8A PE=1 SV=2	C8A	↑	↑
A0A0A0MRJ7;B4DU26;F6MG31;Q1L610;Q8TD21	Coagulation factor V OS=Homo sapiens GN=F5 PE=...	F5		↓	↓	A0A125U0U7	MS-C1 heavy chain variable region (Fragment) O...	A0A125U0U7	↑	↓		H7C220	Anoctamin (Fragment) OS=Homo sapiens GN=ANO7 P...	ANO7	↑	↑
IGHM;A0A1B0GUU9	Immu↑globulin heavy constant mu OS=Homo sapie...	IGHM		↓	↓	PESC	Pescadillo homolog OS=Homo sapiens GN=PES1 PE=...	PES1	↓	↓		PLMN;B4DPH4;A0A0F7G8J1;Q68DS2;PLGA;Q9UMI2	Plasminogen OS=Homo sapiens GN=PLG PE=1 SV=2	PLG	↑	↑
COL11	Collectin-11 OS=Homo sapiens GN=COLEC11 PE=1 SV=1	COLEC11		↓	↓	FA11	Coagulation factor XI OS=Homo sapiens GN=F11 P...	F11	↑	↓		ITIH3;B4DPQ4;A0A087WW43	Inter-alpha-trypsin inhibitor heavy chain H3 O...	ITIH3	↑	↑
Q86TT1	Full-length cDNA clone CS0DD006YL02 of Neurobl...	Q86TT1		↑	↑	Q96SA9;A0A0X9USN3;KV139;A2JA16	Anti-streptococcal/anti-myosin immu↑globulin ...	Q96SA9	↓	↓		Q0VAS5;Q6B823	Histone H4 OS=Homo sapiens GN=HIST1H4H PE=2 SV=1	HIST1H4H	↓	↓
A0A0F7SYT0;O43234	IGHV2-26 protein (Fragment) OS=Homo sapiens GN...	IGHV2-26		↓	↓	A0A120HF66	IBM-A1 heavy chain variable region (Fragment) ...	A0A120HF66	↑	↓		A0A1W2PQ43	Bcl-2-associated transcription factor 1 OS=Hom...	BCLAF1	↑	↑
Q0VGA5	SARS protein OS=Homo sapiens GN=SARS PE=2 SV=1	SARS		↑	↓	KV116	Immu↑globulin kappa variable 1-16 OS=Homo sap...	IGKV1-16	↓	↓		CFAI	Complement factor I OS=Homo sapiens GN=CFI PE=...	CFI	↑	↑
COMP;B4DN75;Q8N2R4	Cartilage oligomeric matrix protein OS=Homo sa...	COMP		↓	↓	A0A068LKQ5	Ig heavy chain variable region (Fragment) OS=H...	A0A068LKQ5	↑	↓		A0A024R6P0;G3V595;G3V3A0	Serpin peptidase inhibitor, clade A (Alpha-1 a...	SERPINA3	↑	↑
A0N5G1;KV105	Rheumatoid factor C6 light chain (Fragment) OS...	V-kappa-1		↓	↓	Q5NV81;LV144	V1-16 protein (Fragment) OS=Homo sapiens GN=V1...	V1-16	↑	↓		ITA2B;B4DLU2;Q59FA8;B7Z8B0	Integrin alpha-IIb OS=Homo sapiens GN=ITGA2B P...	ITGA2B	↓	↓
A1A508;H0Y8D1;TMPSD	PRSS3 protein OS=Homo sapiens GN=PRSS3 PE=2 SV=1	PRSS3		↑	↓	A0A1W2PQ43	Bcl-2-associated transcription factor 1 OS=Hom...	BCLAF1	↑	↑		HMCN2	Hemicentin-2 OS=Homo sapiens GN=HMCN2 PE=2 SV=3	HMCN2	↓	↓
C0JYY2;APOB;E1A689;A8MUN2;E1B4S7;E1B4S9;E1B4S8...	Apolipoprotein B (Including Ag(X) antigen) OS=...	APOB		↑	↓	A0A024R930;B3KQ20;B4DW29;B7Z759;E9PLR3	Proteoglycan 4, isoform CRA_a OS=Homo sapiens ...	PRG4	↑	↑		B4E1Z4;CFAB;A0A0G2JH38;H7C5H1;H7C526	cDNA FLJ55673, highly similar to Complement fa...	B4E1Z4	↑	↑
A8K479	cDNA FLJ77094, highly similar to Homo sapiens ...			↓	↓	B1N7B8	Cryocrystalglobulin CC1 kappa light chain vari...	B1N7B8	↑	↓		HGFA	Hepatocyte growth factor activator OS=Homo sapiens GN=HGFAC PE=1 SV=1	HGFAC	↑	↓
HV374;A2J1N0;A0A075B7E8;A0N5T0	Immu↑globulin heavy variable 3-74 OS=Homo sap...	IGHV3-74		↓	↓	A0A1L2BU38	Anti-staphylococcal enterotoxin E heavy chain ...	A0A1L2BU38	↑	↓		IGE;IGHE	Immunoglobulin epsilon heavy chain OS=Homo sapiens PE=1 SV=1	IGE	↑	↓
KV224	Immu↑globulin kappa variable 2-24 OS=Homo sap...	IGKV2-24		↓	↓	MASP2	Mannan-binding lectin serine protease 2 OS=Hom...	MASP2	↑	↑		B4DPP0;A0A087WU13	cDNA FLJ51032, highly similar to CD9 antigen O...	B4DPP0	↓	↓
LRP1	Prolow-density lipoprotein receptor-related pr...	LRP1		↓	↓	Q9UL83;KVD15	Myosin-reactive immu↑globulin light chain var...	Q9UL83	↓	↓		MASP2	Mannan-binding lectin serine protease 2 OS=Hom...	MASP2	↑	↑
A0A0S2Z3Y1;B4DVE1;B3KP88;B4DWA8;B4DI70;K7EP36;...	Lectin galactoside-binding soluble 3 binding p...	LGALS3BP		↓	↓	B4E1Z4;CFAB;A0A0G2JH38;H7C5H1;H7C526;A0A0G2JHM...	cDNA FLJ55673, highly similar to Complement fa...	B4E1Z4	↑	↑		HV205;A0A068LRW0	Immunoglobulin heavy variable 2-5 OS=Homo sapiens GN=IGHV2-5 PE=1 SV=2	IGHV2-5	↓	↓
A0A024R0T8;K7EJI9;K7EKP1	Apolipoprotein C-I, isoform CRA_a OS=Homo sapi...	APOC1		↓	↓	CFAI;A0A087X0I2;A8K3L0	Complement factor I OS=Homo sapiens GN=CFI PE=...	CFI	↑	↑		PESC	Pescadillo homolog OS=Homo sapiens GN=PES1 PE=1 SV=1	PES1	↓	↓
Q5NV69;A2MYD3	V1-13 protein (Fragment) OS=Homo sapiens GN=V1...	V1-13		↓	↑	KVD20	Immu↑globulin kappa variable 3D-20 OS=Homo sa...	IGKV3D-20	↑	↓		B2R8I2;Q68DR3	cDNA, FLJ93914, highly similar to Homo sapiens histidine-rich glycoprotein (HRG), mRNA OS=Homo sapiens PE=2 SV=1	B2R8I2	↓	↑
APOA4;Q13784	Apolipoprotein A-IV OS=Homo sapiens GN=APOA4 P...	APOA4		↓	↓	IGD;IGHD	Immu↑globulin delta heavy chain OS=Homo sapie...	IGD	↑	↑		A0A109PW33	MS-C1 light chain variable region (Fragment) O...	A0A109PW33	↑	↓
APOM;I2D5I8	Apolipoprotein M OS=Homo sapiens GN=APOM PE=1 ...	APOM		↓	↓	Q96SB0;A0A1L2BU41	Anti-streptococcal/anti-myosin immu↑globulin ...	Q96SB0	↑	↓		D3DNU8;KNG1;Q05CF8	Kininogen 1, isoform CRA_a OS=Homo sapiens GN=...	KNG1	↑	↑
A0A1U9X793;Q5SRP5	APOM OS=Homo sapiens PE=4 SV=1			↓	↓	A0A0X9UWL5;A0A0X9TDD0;A0A125QYY6;A0A1L2BU37;Q9...	GCT-A5 light chain variable region (Fragment) ...	A0A0X9UWL5	↓	↓		A0A024R7A9	Angiopoietin-like 6, isoform CRA_a OS=Homo sap...	ANGPTL6	↓	↑
HPTR;A0A0A0MRD9;Q14552	Haptoglobin-related protein OS=Homo sapiens GN...	HPR		↓	↑	A0A0X9V9C4	GCT-A8 heavy chain variable region (Fragment) ...	A0A0X9V9C4	↑	↓		Q96SB0;A0A1L2BU41	Anti-streptococcal/anti-myosin immunoglobulin lambda light chain variable region (Fragment) OS=Homo sapiens PE=2 SV=1	Q96SA9	↓	↓
TSP4	Thrombospondin-4 OS=Homo sapiens GN=THBS4 PE=1...	THBS4		↓	↓	APOD;C9JF17;B4DGC3;F8WBT9	Apolipoprotein D OS=Homo sapiens GN=APOD PE=1 ...	APOD	↑	↓		A0A024R930;B3KQ20;B4DW29;B7Z759;E9PLR3	Proteoglycan 4, isoform CRA_a OS=Homo sapiens ...	PRG4	↑	↑
A0A024R9J3	Collectin sub-family member 10 (C-type lectin)...	COLEC10		↓	↓	LV861	Immu↑globulin lambda variable 8-61 OS=Homo sa...	IGLV8-61	↓	↓		A0A140VK45	Proteasome subunit beta type OS=Homo sapiens P...	A0A140VK45	↓	↑
APOC4	Apolipoprotein C-IV OS=Homo sapiens GN=APOC4 P...	APOC4		↑	↓	A2NB45;KV240;A0A125QYY8	Cold agglutinin FS-1 L-chain (Fragment) OS=Hom...	A2NB45	↓	↓		HV70D	Immunoglobulin heavy variable 2-70D OS=Homo sa...	IGHV2-70D	↓	↓
A5YAK2;K7EMC3	Apolipoprotein C-IV OS=Homo sapiens GN=APOC4 P...	APOC4_1		↑	↓	B2R8I2;Q68DR3	cDNA, FLJ93914, highly similar to Homo sapiens...	B2R8I2	↓	↑		APOD;C9JF17;B4DGC3;F8WBT9	Apolipoprotein D OS=Homo sapiens GN=APOD PE=1 ...	APOD	↑	↓
Q7Z7Q0	APOB protein OS=Homo sapiens GN=APOB PE=2 SV=1	APOB_1		↑	↓	A0A0X9TD47	MS-D1 light chain variable region (Fragment) O...	A0A0X9TD47	↑	↓		Q96SB0;A0A1L2BU41	Anti-streptococcal/anti-myosin immunoglobulin ...	Q96SB0	↑	↓
KV401	Immu↑globulin kappa variable 4-1 OS=Homo sapi...	IGKV4-1		↓	↓	SVEP1;A0A0A0MSD0;Q5JB40;B3KV07;B3KQM1;B3KQM9	Sushi, von Willebrand factor type A, EGF and p...	SVEP1	↓	↑		HV741	Immunoglobulin heavy variable 7-4-1 OS=Homo sa...	IGHV7-4-1	↓	↓
A0A068LRW6;A0A0J9YVU5;HV270	Ig heavy chain variable region (Fragment) OS=H...			↓	↓	A0A109PS54	GCT-A8 light chain variable region (Fragment) ...	A0A109PS54	↓	↓		Q6MZU6	Uncharacterized protein DKFZp686C15213 OS=Homo sapiens GN=DKFZp686C15213 PE=2 SV=1	DKFZp686C15213	↑	↑
MENT	Protein MENT OS=Homo sapiens GN=MENT PE=2 SV=1			↓	↓	LV319;A0A193CHS2;A2N2W9;Q7Z2E8	Immu↑globulin lambda variable 3-19 OS=Homo sa...	IGLV3-19	↑	↓		A1AG2	Alpha-1-acid glycoprotein 2 OS=Homo sapiens GN...	ORM2	↓	↓
A2NW98	Rheumatoid factor light chain variable region ...	A2NW98		↑	↑	A0A0F7T8I6	IGHV4-31 protein (Fragment) OS=Homo sapiens GN...	IGHV4-31	↑	↓		APOC4	Apolipoprotein C-IV OS=Homo sapiens GN=APOC4 P...	APOC4	↓	↓
KV228	Immu↑globulin kappa variable 2-28 OS=Homo sap...	IGKV2-28		↓	↓	Q5NV65	V1-5 protein (Fragment) OS=Homo sapiens GN=V1-...	V1-5	↑	↓		A5YAK2;K7EMC3	Apolipoprotein C-IV OS=Homo sapiens GN=APOC4 P...	APOC4_1	↑	↑
A0A125U0V1	MS-F1 heavy chain variable region (Fragment) O...			↓	↓	H0YAC1;B4DMX2;C9J075	Plasma kallikrein (Fragment) OS=Homo sapiens G...	KLKB1	↑		↑	A2GL	Leucine-rich alpha-2-glycoprotein OS=Homo sapi...	LRG1	↑	↑
PLF4;PF4V	Platelet factor 4 OS=Homo sapiens GN=PF4 PE=1 ...	PF4		↓	↓	FHR1;B1AKG0;FHR2	Complement factor H-related protein 1 OS=Homo ...	CFHR1	↑		↑	A0A0A0MRJ7;B4DU26;F6MG31;Q1L610;Q8TD21	Coagulation factor V OS=Homo sapiens GN=F5 PE=...	F5	↓		↑
A0A024RBU1	ATP-binding cassette, sub-family B (MDR/TAP), ...	ABCB9	↓			LV746	Immu↑globulin lambda variable 7-46 OS=Homo sa...	IGLV7-46	↑		↑	Q15430	Coagulation factor V (Fragment) OS=Homo sapien...	F5_1	↑		↑
Q9H6N8	cDNA: FLJ22032 fis, clone HEP08743 OS=Homo sap...		↑			IGHG3;Q86TT2;O95978	Immu↑globulin heavy constant gamma 3 OS=Homo ...	IGHG3	↑		↑	APOA2	Apolipoprotein A-II OS=Homo sapiens GN=APOA2 P...	APOA2	↑		↑
H7C220	A↑ctamin (Fragment) OS=Homo sapiens GN=A↑7 P...	A↑7	↑			A2RTY6;B4DM79;Q5T987	Inter-alpha (Globulin) inhibitor H2 OS=Homo sa...	ITIH2	↑		↑	FHR1;B1AKG0;FHR2;Q6LBM9	Complement factor H-related protein 1 OS=Homo ...	CFHR1	↑		↑
A0A0S2Z4I5;E9PAQ1;A0A0S2Z515;B3KVK6;C9J7V5	Complement factor properdin isoform 1 (Fragmen...	CFP	↑			B2RMS9;B7Z544;B7ZKJ8;H7C0L5;Q59FS1;B7Z551;B7Z8Q7	Inter-alpha (Globulin) inhibitor H4 (Plasma Ka...	ITIH4	↑		↑	B2RMS9;B7ZKJ8;B7Z544;B7Z551;Q59FS1;B7Z8Q7;H7C0L5	Inter-alpha (Globulin) inhibitor H4 (Plasma Ka...	ITIH4	↑		↑
C9JKV3;Q59EE5	Tissue factor pathway inhibitor (Fragment) OS=...	TFPI	↓			HPT;H0Y300;A0A0C4DGL8;J3QLC9;A0A087WU08;Q6PEJ8...	Haptoglobin OS=Homo sapiens GN=HP PE=1 SV=1	HP	↑		↑	S6BAR0	IgG L chain OS=Homo sapiens PE=2 SV=1	S6BAR0	↑		↓
APOA2	Apolipoprotein A-II OS=Homo sapiens GN=APOA2 P...	APOA2	↑			CO5;Q59GS8	Complement C5 OS=Homo sapiens GN=C5 PE=1 SV=4	C5	↑		↑	A0A0S2Z4I5;B3KVK6;C9J7V5;A0A0S2Z515	Complement factor properdin isoform 1 (Fragmen...	CFP	↑		↑
A0A024R5Q4;H0YLC6	Glycine amidi↑transferase (L-arginine:glycine...	GATM	↓			AMBP;S4R471;B7Z8R6;P78492;S4R3Y4	Protein AMBP OS=Homo sapiens GN=AMBP PE=1 SV=1	AMBP	↑		↑	MASP1;B4DUI7;C9JMA2	Mannan-binding lectin serine protease 1 OS=Hom...	MASP1	↑		↑
HABP2	Hyaluronan-binding protein 2 OS=Homo sapiens G...	HABP2	↓			Q6P5S8	IGK@ protein OS=Homo sapiens GN=IGK@ PE=1 SV=1	IGK	↑		↓	PZP;B7Z7M2	Pregnancy zone protein OS=Homo sapiens GN=PZP ...	PZP	↑		↓
Q9UL78;A2NB46;G3GAU4	Myosin-reactive immu↑globulin light chain var...	Q9UL78	↑			Q9UL86	Myosin-reactive immu↑globulin kappa chain var...	Q9UL86	↑		↓	DESP;Q4LE79;B4E2A0;B4DKX6;B4DWT7;Q6ZP16;G1UI31	Desmoplakin OS=Homo sapiens GN=DSP PE=1 SV=3	DSP	↓		↓
FBN1;Q75N88;A0A1B1PFX5	Fibrillin-1 OS=Homo sapiens GN=FBN1 PE=1 SV=3	FBN1	↑			A0A024R589	Uncharacterized protein OS=Homo sapiens GN=FLJ...	FLJ30934	↓		↑	Q2HZY9	Coagulation factor V (Fragment) OS=Homo sapien...	Q2HZY9	↓		↑
Q9UL86	Myosin-reactive immu↑globulin kappa chain var...		↑			A2NYQ7	Anti-folate binding protein (Fragment) OS=Homo...	HuC4lambda	↑		↑	A2NYQ7	Anti-folate binding protein (Fragment) OS=Homo...	HuC4lambda	↑		↑
Q5NV88;A0A1L2BU44	V1-22 protein (Fragment) OS=Homo sapiens GN=V1...	V1-22	↑			CO3;B4E216;M0QYC8;B4DR57;M0QXZ3;M0R0Q9;M0R1Q1;...	Complement C3 OS=Homo sapiens GN=C3 PE=1 SV=2	C3	↑		↑	HEG1;H7C4M4	Protein HEG homolog 1 OS=Homo sapiens GN=HEG1 ...	HEG1	↓		↑
TM163	Transmembrane protein 163 OS=Homo sapiens GN=T...	TMEM163	↑			C1S;A0A087X232;B3KNX0;A8K2N0;H0Y5D1;F5H7T4;B5MCV4	Complement C1s subcomponent OS=Homo sapiens GN...	C1S	↑		↑	A0A024R7Z5;B4DHN5	Syndecan binding protein (Syntenin), isoform C...	SDCBP	↓		↑
A0A0X9USK2	MS-A6 heavy chain variable region (Fragment) O...		↑			A0A109PVK5	GCT-A6 heavy chain variable region (Fragment) ...	A0A109PVK5	↑		↓	B1N7B9;Q8IZD8	Cryocrystalglobulin CC2 lambda light chain var...	B1N7B9	↑		↑
XPP3	Probable Xaa-Pro ami↑peptidase 3 OS=Homo sapi...	XPNPEP3	↓			A0A1W2PQ80	Immu↑globulin lambda variable 10-54 OS=Homo s...	IGLV10-54	↑		↑	A0A075B6R9	Immunoglobulin kappa variable 2D-24 (non-funct...	IGKV2D-24	↓		↓
Q9UL82	Myosin-reactive immu↑globulin light chain var...		↑			A0A0X9USK2	MS-A6 heavy chain variable region (Fragment) O...	A0A0X9USK2	↑		↓	MBL2	Mannose-binding protein C OS=Homo sapiens GN=M...	MBL2	↑		↑
O75753	Surf5c (Fragment) OS=Homo sapiens GN=Surf5 PE=...	Surf5	↑			A2N0U1	VH6DJ protein (Fragment) OS=Homo sapiens GN=VH...	VH6DJ	↓		↑	B2R6W1	cDNA, FLJ93143, highly similar to Homo sapiens...	B2R6W1	↑		↓
A1AT;A6YP93;Q2L9S7	Alpha-1-antitrypsin OS=Homo sapiens GN=SERPINA...	SERPINA1	↓			A2NV54	Precursor (AA -19 to 108) (Fragment) OS=Homo s...	A2NV54	↑		↓	VWF;B4DMS3;H2DLA2;B4DNX0;A8K7V7	von Willebrand factor OS=Homo sapiens GN=VWF P...	VWF	↓		↑
A0A024R6I7;A0A0G2JRN3;Q13747;Q9P173;G3V2B9;B2D...	Alpha-1-antitrypsin OS=Homo sapiens GN=SERPINA...	SERPINA1_1	↓			Q0VAS5;Q6B823	Histone H4 OS=Homo sapiens GN=HIST1H4H PE=2 SV=1	HIST1H4H	↓		↑	MUC5B;Q9NYE4	Mucin-5B OS=Homo sapiens GN=MUC5B PE=1 SV=3	MUC5B	↓		↑
PZP	Pregnancy zone protein OS=Homo sapiens GN=PZP ...	PZP	↑			A1AG2	Alpha-1-acid glycoprotein 2 OS=Homo sapiens GN...	ORM2	↓		↑	L8E853	von Willebrand factor OS=Homo sapiens GN=VWF P...	VWF_1	↑		↑
S6BAR0	IgG L chain OS=Homo sapiens PE=2 SV=1	S6BAR0	↑			A0A024R4F1;E2DRY6	E↑lase 1, (Alpha), isoform CRA_a OS=Homo sapi...	E↑1	↓		↑	A0A0A0MR66	RNA binding motif protein 10, isoform CRA_d OS...	RBM10	↑		↑
A0A024R6N9;B3KTV6;G3V265	Serpin peptidase inhibitor, clade A (Alpha-1 a...	SERPINA5	↑			MASP1;B4DUI7;C9JMA2	Mannan-binding lectin serine protease 1 OS=Hom...	MASP1	↑		↑	Q6FHM9	CD59 antigen, complement regulatory protein, i...	CD59	↓		↑
Q9UL70;A0A125QYY3;A2NI60	Myosin-reactive immu↑globulin light chain var...	Q9UL70	↑			A0A125U0V4	GCT-A2 heavy chain variable region (Fragment) ...	A0A125U0V4	↑		↓	A2NV54	Precursor (AA -19 to 108) (Fragment) OS=Homo s...	A2NV54	↑		↓
Q6P5S8	IGK@ protein OS=Homo sapiens GN=IGK@ PE=1 SV=1	IGK	↑			CBPN;B1AP58	Carboxypeptidase N catalytic chain OS=Homo sap...	CPN1	↑		↑	A0A024R589	Uncharacterized protein OS=Homo sapiens GN=FLJ...	FLJ30934	↑		↑
A0A024R017	Histone H2A OS=Homo sapiens GN=HIST1H2AC PE=3 ...	HIST1H2AC	↓			A0A0X9T7V9;A0A075B6H7	GCT-A4 light chain variable region (Fragment) ...	A0A0X9T7V9	↑		↓	C4BPA;B4E1E1	C4b-binding protein alpha chain OS=Homo sapien...	C4BPA	↓		↑
C1S;A0A087X232;B3KNX0;A8K2N0;H0Y5D1;F5H7T4;B5MCV4	Complement C1s subcomponent OS=Homo sapiens GN...	C1S	↑			A0A075B6R9;KV224	Immu↑globulin kappa variable 2D-24 (↑n-funct...	IGKV2D-24	↓		↑	B4E1D8;A6PVY5;F2Z2V7	cDNA FLJ51597, highly similar to C4b-binding p...	B4E1D8	↓		↑
A0A024R589	Uncharacterized protein OS=Homo sapiens GN=FLJ...		↑			OIT3	Oncoprotein-induced transcript 3 protein OS=Ho...	OIT3	↓		↑	ATS13;A0A024R8G4;B3KWF7;E7EV88;A0A0C4DFV8	A disintegrin and metalloproteinase with throm...	ADAMTS13	↓		↑
A1AG1	Alpha-1-acid glycoprotein 1 OS=Homo sapiens GN...	ORM1	↓			B3KXF2	cDNA FLJ45314 fis, clone BRHIP3005142, highly ...	B3KXF2	↑		↓	A2N0U5;A2N0T1;HV601;A2N0T0;A2N0T4;A0A120HG39;A...	VH6DJ protein (Fragment) OS=Homo sapiens GN=VH...	VH6DJ_1	↑		↑
IGE;IGHE	Immu↑globulin epsilon heavy chain OS=Homo sap...	IGE	↑			PHLD	Phosphatidyli↑sitol-glycan-specific phospholi...	GPLD1	↑		↑	F13B	Coagulation factor XIII B chain OS=Homo sapien...	F13B	↑		↓
HEMO;Q9BS19;B7Z8Q4;HYI	Hemopexin OS=Homo sapiens GN=HPX PE=1 SV=2	HPX	↓			A0A024R884;TENA;A7MBN2;E9PC84;F5H7V9;D3YHM4;B4...	Tenascin C (Hexabrachion), isoform CRA_a OS=Ho...	TNC	↓		↑	DCD	Dermcidin OS=Homo sapiens GN=DCD PE=1 SV=2	DCD	↓		↓
K1H1;KT33A;A0A140TA69;KRT34;K1H2;KRT35;Q16275	Keratin, type I cuticular Ha1 OS=Homo sapiens ...	KRT31	↑			ATS13;A0A024R8G4;B3KWF7;A0A0C4DFV8;E7EV88;D5KRM8	A disintegrin and metalloproteinase with throm...	ADAMTS13	↓		↑	A0A0F7T6Q1;Q96QS0	IGHV1-2 protein (Fragment) OS=Homo sapiens GN=...	IGHV1-2	↓		↓
PHLD	Phosphatidyli↑sitol-glycan-specific phospholi...	GPLD1	↑			FBLN1;Q8NBH6;B1AHM7;A0A0U1RRA4;B1AHM6;H7C1M6	Fibulin-1 OS=Homo sapiens GN=FBLN1 PE=1 SV=4	FBLN1	↑		↑	A0A0A0MSD0;Q5JB40;B3KV07;B3KQM1;B3KQM9	Sushi, von Willebrand factor type A, EGF and p...	SVEP1	↓		↑
LAMA2;A0A087WX80;Q59H37;A0A1P8NQC0	Laminin subunit alpha-2 OS=Homo sapiens GN=LAM...	LAMA2	↑			B1AHL2;FRPD1	Fibulin-1 OS=Homo sapiens GN=FBLN1 PE=1 SV=1	FBLN1_1	↑		↑	CLH1;J3KS13	Clathrin heavy chain 1 OS=Homo sapiens GN=CLTC...	CLTC	↓		↓
A2NYU9	Heavy chain Fab (Fragment) OS=Homo sapiens PE=...	A2NYU9	↑			Q6GMX6;A2NYU6;A0A125U0U3;HV431	IGH@ protein OS=Homo sapiens GN=IGH@ PE=1 SV=1	IGH	↑		↑	APOH;B4DPN0;J3QLI0;J3KS17;J3QRN2	Beta-2-glycoprotein 1 OS=Homo sapiens GN=APOH ...	APOH	↑		↑
A2NYU8	Heavy chain Fab (Fragment) OS=Homo sapiens PE=...	A2NYU8	↑			KVD21;A0A0C4DH26	Immu↑globulin kappa variable 6D-21 OS=Homo sa...	IGKV6D-21	↑		↑	F5GY80	Complement component C8 beta chain OS=Homo sap...	C8B	↑		↓
A0A0X9T0H6	GCT-A5 heavy chain variable region (Fragment) ...		↑			A0A0S2Z3D5;J9ZVQ3;H0Y7L5;E7ERP7;Q6LBZ1;D9ZB55;...	Apolipoprotein E isoform 1 (Fragment) OS=Homo ...	APOE	↓		↑	A0A024R8S5	Protein disulfide-isomerase OS=Homo sapiens GN...	P4HB	↑		↑
PIP	Prolactin-inducible protein OS=Homo sapiens GN...	PIP	↓			A0A0A0MR66	RNA binding motif protein 10, isoform CRA_d OS...	RBM10	↑		↑	ALS	Insulin-like growth factor-binding protein com...	IGFALS	↑		↑
Q8TCZ8	Apolipoprotein E (Fragment) OS=Homo sapiens GN...	APOE_1	↑			Q2HZY9	Coagulation factor V (Fragment) OS=Homo sapien...	Q2HZY9	↓		↑	CERU;E9PFZ2;B3KTA8;H7C5R1;D6RE86	Ceruloplasmin OS=Homo sapiens GN=CP PE=1 SV=1	CP	↑		↑
Q5NV82;LV545	V4-2 protein (Fragment) OS=Homo sapiens GN=V4-...	V4-2	↑			LRP1;Q59FG2;Q6PJ72;H0YJI8;Q7Z7K9;Q6LBN5	Prolow-density lipoprotein receptor-related pr...	LRP1	↓		↓	A0A0C4DGN4;I3L1H9	Zymogen granule protein 16 homolog B OS=Homo s...	ZG16B	↓		↓
A0A024R6H1	Serine palmitoyltransferase, long chain base s...	SPTLC2	↑			B2R6W1;B4E3S6	cDNA, FLJ93143, highly similar to Homo sapiens...	B2R6W1	↑		↓	KV311	Immunoglobulin kappa variable 3-11 OS=Homo sap...	IGKV3-11		↓	↓
A1BG;B3KP79;M0R009;B3KWB5;Q7Z3U3	Alpha-1B-glycoprotein OS=Homo sapiens GN=A1BG ...	A1BG	↓			A2N0T3	VH6DJ protein (Fragment) OS=Homo sapiens GN=VH...	VH6DJ_1	↑		↑	A0A0F7T8I6	IGHV4-31 protein (Fragment) OS=Homo sapiens GN...	IGHV4-31		↓	↓
OIT3	Oncoprotein-induced transcript 3 protein OS=Ho...	OIT3	↓			KV621	Immu↑globulin kappa variable 6-21 OS=Homo sap...	IGKV6-21	↑		↑	KV224	Immunoglobulin kappa variable 2-24 OS=Homo sap...	IGKV2-24		↓	↓
THRB;B4DDT3;Q69EZ8;C9JV37;Q86WA1	Prothrombin OS=Homo sapiens GN=F2 PE=1 SV=2	F2	↓			FA8;B7Z2W0;A8KA37;A0A127R638;E3VWA5;B2M0I8;F8U...	Coagulation factor VIII OS=Homo sapiens GN=F8 ...	F8	↓		↑	A0A068LRW6;A0A0J9YVU5;HV270	Ig heavy chain variable region (Fragment) OS=H...	A0A068LRW6		↓	↓
Q6S4P3	Ferritin OS=Homo sapiens GN=FTL PE=1 SV=1	FTL	↑			Q5NV92;LV469;A2N2G8	V5-6 protein (Fragment) OS=Homo sapiens GN=V5-...	V5-6	↑		↑	KV228	Immunoglobulin kappa variable 2-28 OS=Homo sap...	IGKV2-28		↓	↓
PNPH	Purine nucleoside phosphorylase OS=Homo sapien...	PNP	↑			Q8TCZ8	Apolipoprotein E (Fragment) OS=Homo sapiens GN...	APOE_1	↑		↑	Q0VGA5	SARS protein OS=Homo sapiens GN=SARS PE=2 SV=1	SARS		↑	↓
M0R3C9	Neurogenic locus ↑tch homolog protein 3 (Frag...	↑TCH3	↑			FIBA;A0A0S2Z3E8;Q3KRA7;A0A087WUA0;A0A0S2Z3M3;Q...	Fibri↑gen alpha chain OS=Homo sapiens GN=FGA ...	FGA	↓		↑	HV374;A2J1N0;A0A075B7E8;A0N5T0	Immunoglobulin heavy variable 3-74 OS=Homo sap...	IGHV3-74		↓	↓
B1N7B9;Q8IZD8	Cryocrystalglobulin CC2 lambda light chain var...		↑			Q0ZCH9	Immunglobulin heavy chain variable region (Fra...	Q0ZCH9	↑		↓	APOA4;Q13784	Apolipoprotein A-IV OS=Homo sapiens GN=APOA4 P...	APOA4		↓	↑
K2C1B;Q147W7	Keratin, type II cytoskeletal 1b OS=Homo sapie...	KRT77	↓			A0A024RD39;PAFA	Platelet-activating factor acetylhydrolase OS=...	PLA2G7	↑		↑	A2NB45;A0A087X0Q4;KV240	Cold agglutinin FS-1 L-chain (Fragment) OS=Hom...	A2NB45		↓	↓
GRK4	G protein-coupled receptor kinase 4 OS=Homo sa...	GRK4	↑			TSP1;A0A024R9Q1;A0PJG0;A8MZG1;TSP2;A0A0B6XK25;...	Thrombospondin-1 OS=Homo sapiens GN=THBS1 PE=1...	THBS1	↓		↓	A2J1N7	Rheumatoid factor RF-ET10 (Fragment) OS=Homo s...	A2J1N7		↓	↓
DCD	Dermcidin OS=Homo sapiens GN=DCD PE=1 SV=2	DCD	↓			Q6PJF2	IGK protein OS=Homo sapiens GN=IGK PE=1 SV=1	IGK_2		↑	↑	A0A0X9UWK7;A0A0F7TB04;A0A068LKQ0;A0A1L2BU39	MS-D4 heavy chain variable region (Fragment) O...	A0A0X9UWK7		↓	↓
MBL2;B1PN75	Man↑se-binding protein C OS=Homo sapiens GN=M...	MBL2	↑			Q86TT1	Full-length cDNA clone CS0DD006YL02 of Neurobl...	Q86TT1		↓	↓	LV746	Immunoglobulin lambda variable 7-46 OS=Homo sa...	IGLV7-46		↓	↓
A0A120HG44	MS-E1 heavy chain variable region (Fragment) O...		↑			A0A1S5UZ16;B4DSV9	Target of Nesh-SH3 OS=Homo sapiens GN=ABI3BP P...	ABI3BP		↑	↑	COMP;B4DN75;Q8N2R4	Cartilage oligomeric matrix protein OS=Homo sa...	COMP		↓	↓
Q6PIL8;IGKC;Q569I7	IGK@ protein OS=Homo sapiens GN=IGK@ PE=1 SV=1	IGK_1	↑			KV311	Immu↑globulin kappa variable 3-11 OS=Homo sap...	IGKV3-11		↓	↑	Q9NPP6;A0A068LKQ8	Immunoglobulin heavy chain variant (Fragment) ...	Q9NPP6		↓	↓
Q6N092	Uncharacterized protein DKFZp686K18196 (Fragme...		↑			KV224	Immu↑globulin kappa variable 2-24 OS=Homo sapiens GN=IGKV2-24 PE=3 SV=1	IGKV2-24		↓	↑	A0A0X9V9B3	MS-F1 light chain variable region (Fragment) O...	A0A0X9V9B3		↓	↓
Q6ZW64;Q96DK0	cDNA FLJ41552 fis, clone COLON2004478, highly ...	Q6ZW64	↑			KV229;KVD26	Immu↑globulin kappa variable 2-29 OS=Homo sap...	IGKV2-29		↓	↑	Q5NV69;A2MYD3	V1-13 protein (Fragment) OS=Homo sapiens GN=V1...	V1-13		↓	↓
A8K5T0	cDNA FLJ75416, highly similar to Homo sapiens ...	A8K5T0	↑			A0A0X9V9B3	MS-F1 light chain variable region (Fragment) O...	A0A0X9V9B3		↓	↓	A0N7J6	REV25-2 (Fragment) OS=Homo sapiens PE=2 SV=1	A0N7J6		↓	↓
A0A109PP82	MS-C2 light chain variable region (Fragment) O...		↑			CRP;Q5VVP7	C-reactive protein OS=Homo sapiens GN=CRP PE=1 SV=1	CRP		↑	↑	Q6PIK1;IGL1;IGLL5;IGLC1	IGL@ protein OS=Homo sapiens GN=IGL@ PE=1 SV=1	IGL_1		↑	↑
PGRP2	N-acetylmuramoyl-L-alanine amidase OS=Homo sap...	PGLYRP2	↓			P78482	APOB protein (Fragment) OS=Homo sapiens GN=APO...	APOB		↓	↑	A0A125QYY9;A0A120HF66	IBM-B2 heavy chain variable region (Fragment) ...	A0A125QYY9		↓	↓
Q5NV92;LV469;A2N2G8	V5-6 protein (Fragment) OS=Homo sapiens GN=V5-...	V5-6	↓			CAMP	Cathelicidin antimicrobial peptide OS=Homo sap...	CAMP		↓	↓	BPIB1	BPI fold-containing family B member 1 OS=Homo ...	BPIFB1		↓	↑
H0YMD1	Low-density lipoprotein receptor OS=Homo sapie...	LDLR	↓			A0A1U9X793	Anti-staphylococcal enterotoxin E heavy chain ...	A0A1U9X793		↓	↓	A0A109PSY4	MS-A1 light chain variable region (Fragment) O...	A0A109PSY4		↓	↓
A0A125U0U7	MS-C1 heavy chain variable region (Fragment) O...		↑			APOM;A0A1U9X793;Q5SRP5;I2D5I8	Apolipoprotein M OS=Homo sapiens GN=APOM PE=1 ...	APOM		↓	↓	A0A1U9X793;Q5SRP5	APOM OS=Homo sapiens PE=4 SV=1	A0A1U9X793		↓	↓
SRCRL;M0QZ17	Soluble scavenger receptor cysteine-rich domai...	SSC5D	↑			A8K479	cDNA FLJ77094, highly similar to Homo sapiens ...	A8K479		↓	↓	APOM;I2D5I8	Apolipoprotein M OS=Homo sapiens GN=APOM PE=1 ...	APOM		↓	↓
SOX30	Transcription factor SOX-30 OS=Homo sapiens GN...	SOX30		↑		HV226;A0A0F7SYT0;A0A0X9SZU9;O43234;A0A0B4J2B6	Immu↑globulin heavy variable 2-26 OS=Homo sap...	IGHV2-26		↓	↑	Q0ZCH9;A0A0X9T7T4;S4R460;A0A068LKR4;A0A1W6IYJ3	Immunglobulin heavy chain variable region (Fra...	Q0ZCH9		↓	↓
Q15430	Coagulation factor V (Fragment) OS=Homo sapien...	F5_1		↑		Q0VGA5	SARS protein OS=Homo sapiens GN=SARS PE=2 SV=1	SARS		↑	↑	A0A1W6IYJ1;Q0ZCI5;Q6ZP85	N90-VRC38.09 heavy chain variable region (Frag...	A0A1W6IYJ1		↓	↓
KV311	Immu↑globulin kappa variable 3-11 OS=Homo sap...	IGKV3-11		↓		Q7Z7Q0	APOB protein OS=Homo sapiens GN=APOB PE=2 SV=1	APOB_1		↑	↑	LV743	Immunoglobulin lambda variable 7-43 OS=Homo sa...	IGLV7-43		↓	↓
VTNC;J7HH10;B7Z553;F5GX75;H0YJW9	Vitronectin OS=Homo sapiens GN=VTN PE=1 SV=1	VTN		↓		A0A024R7A9	Angiopoietin-like 6, isoform CRA_a OS=Homo sap...	ANGPTL6		↑	↑	IGJ;D6RD17;D6RHJ6;C9JA05	Immunoglobulin J chain OS=Homo sapiens GN=JCHA...	JCHAIN		↓	↓
HV741	Immu↑globulin heavy variable 7-4-1 OS=Homo sa...	IGHV7-4-1		↓		Q5NV84;LV211	V1-3 protein (Fragment) OS=Homo sapiens GN=V1-3 PE=4 SV=1	V1-3		↓	↑	Q9UL81	Myosin-reactive immunoglobulin light chain var...	Q9UL81		↓	↓
A1AG2	Alpha-1-acid glycoprotein 2 OS=Homo sapiens GN...	ORM2		↓		A0A024R462;FINC;Q6MZM7;Q6MZF4;Q6N084;Q59G22;B4...	Fibronectin 1, isoform CRA_n OS=Homo sapiens G...	FN1		↓	↑	HV349	Immunoglobulin heavy variable 3-49 OS=Homo sap...	IGHV3-49		↓	↓
ECM29	Proteasome-associated protein ECM29 homolog OS...	ECM29		↑		A2GL	Leucine-rich alpha-2-glycoprotein OS=Homo sapi...	LRG1		↑	↑	A0A1W6IYI8	N90-VRC38.10 heavy chain variable region (Frag...	A0A1W6IYI8		↓	↓
S6BGD4	IgG H chain OS=Homo sapiens PE=2 SV=1	S6BGD4		↑		FIBB;B4E1D3;D3DP13;D6REL8	Fibri↑gen beta chain OS=Homo sapiens GN=FGB P...	FGB		↓	↑	Q5NV84;LV211	V1-3 protein (Fragment) OS=Homo sapiens GN=V1-...	V1-3		↓	↓
A0N7J6	REV25-2 (Fragment) OS=Homo sapiens PE=2 SV=1	A0N7J6		↑		Q5NV69;LV140;A2MYD3	V1-13 protein (Fragment) OS=Homo sapiens GN=V1...	V1-13		↓	↑	HV372	Immunoglobulin heavy variable 3-72 OS=Homo sap...	IGHV3-72		↓	↓
Q6MZU6	Uncharacterized protein DKFZp686C15213 OS=Homo...			↓		SAA1;D3DQX7	Serum amyloid A-1 protein OS=Homo sapiens GN=S...	SAA1		↑	↑	Q5NV65	V1-5 protein (Fragment) OS=Homo sapiens GN=V1-...	V1-5		↓	↓
A2NZ55	Variable imm↑globulin anti-estradiol heavy ch...	A2NZ55		↑		SAA2	Serum amyloid A-2 protein OS=Homo sapiens GN=S...	SAA2		↑	↑	A0A0C4DH36	Immunoglobulin heavy variable 3-38 (non-functi...	IGHV3-38		↓	↓
LV214;Q5NV63	Immu↑globulin lambda variable 2-14 OS=Homo sa...	IGLV2-14		↓		A0A024R972;Q6NVY8	Laminin, gamma 1 (Formerly LAMB2), isoform CRA...	LAMC1		↑	↑	A0A1L2BU38	Anti-staphylococcal enterotoxin E heavy chain ...	A0A1L2BU38		↓	↓
HV118	Immu↑globulin heavy variable 1-18 OS=Homo sap...	IGHV1-18		↓		A0A140VJJ6;FIBG;C9JEU5;C9JC84;Q7Z664	Testicular tissue protein Li 70 OS=Homo sapien...	A0A140VJJ6		↓	↑	A0A0F7SYT0;O43234	IGHV2-26 protein (Fragment) OS=Homo sapiens GN...	IGHV2-26		↓	↓
A0A068LKQ5	Ig heavy chain variable region (Fragment) OS=H...			↓		S10A7;S1A7A	Protein S100-A7 OS=Homo sapiens GN=S100A7 PE=1 SV=4	S100A7		↑	↑	LV208	Immunoglobulin lambda variable 2-8 OS=Homo sap...	IGLV2-8		↓	↓
A0A068LN03;A0A068LL52	Ig heavy chain variable region (Fragment) OS=H...			↓		PIGR	Polymeric immu↑globulin receptor OS=Homo sapi...	PIGR		↓	↓	PIGR	Polymeric immunoglobulin receptor OS=Homo sapi...	PIGR		↓	↓
B1N7B8	Cryocrystalglobulin CC1 kappa light chain vari...	B1N7B8		↑		C9JKV3;Q59EE5	Tissue factor pathway inhibitor (Fragment) OS=...	TFPI	↓			A0A1L2BU33	Anti-staphylococcal enterotoxin D heavy chain ...	A0A1L2BU33		↓	↓
A0A0X9UWL5;A0A0X9TDD0;A0A125QYY6;A0A1L2BU37;Q9...	GCT-A5 light chain variable region (Fragment) ...			↓		LDHB	L-lactate dehydrogenase B chain OS=Homo sapien...	LDHB	↓			A2IPI5	HRV Fab 026-VL (Fragment) OS=Homo sapiens PE=2...	A2IPI5		↓	↓
Q5NV81;LV144	V1-16 protein (Fragment) OS=Homo sapiens GN=V1...	V1-16		↓		A0A0A0MRJ7;B4DU26;Q2I258;F6MG31;Q1L610;Q8TD21	Coagulation factor V OS=Homo sapiens GN=F5 PE=...	F5	↓			A2MG;F8W7L3;H0YFH1;Q9BQ22;CGT	Alpha-2-macroglobulin OS=Homo sapiens GN=A2M P...	A2M		↓	↓
Q59EE5	Tissue factor pathway inhibitor (Lipoprotein-a...	Q59EE5		↑		A0A024RBU1	ATP-binding cassette, sub-family B (MDR/TAP), ...	ABCB9	↓			KVD20	Immunoglobulin kappa variable 3D-20 OS=Homo sa...	IGKV3D-20		↓	↓
A0A193CHS1	10E8 light chain variable region (Fragment) OS...			↓		B2R731	cDNA, FLJ93258, highly similar to Homo sapiens...	B2R731	↑			A2NXP9	K light chain variable region (Fragment) OS=Ho...	A2NXP9		↓	↓
Q5NV90;LV325	V2-17 protein (Fragment) OS=Homo sapiens GN=V2...	V2-17		↓		GRK4	G protein-coupled receptor kinase 4 OS=Homo sa...	GRK4	↑			A2KBC1	Anti-(ED-B) scFV (Fragment) OS=Homo sapiens PE...	A2KBC1		↓	↓
A2J1N7	Rheumatoid factor RF-ET10 (Fragment) OS=Homo s...			↓		O75753	Surf5c (Fragment) OS=Homo sapiens GN=Surf5 PE=...	Surf5	↓			A0A0X9UWM4	IBM-A3 heavy chain variable region (Fragment) ...	A0A0X9UWM4		↓	↓
CRP;Q5VVP7	C-reactive protein OS=Homo sapiens GN=CRP PE=1...	CRP		↑		S6BAR0	IgG L chain OS=Homo sapiens PE=2 SV=1	S6BAR0	↑			HV103	Immunoglobulin heavy variable 1-3 OS=Homo sapi...	IGHV1-3		↓	↓
Q9NPP6;A0A0G2JMB2;IGHA2;Q6N041	Immu↑globulin heavy chain variant (Fragment) ...			↓		Q9UL78;A2NB46;G3GAU4	Myosin-reactive immu↑globulin light chain var...	Q9UL78	↑			HV64D	Immunoglobulin heavy variable 3-64D OS=Homo sa...	IGHV3-64D		↓	↓
LV208	Immu↑globulin lambda variable 2-8 OS=Homo sap...	IGLV2-8		↓		A0A024R5Q4;H0YLC6	Glycine amidi↑transferase (L-arginine:glycine...	GATM	↓			V9HW34	Epididymis luminal protein 213 OS=Homo sapiens...	HEL-213		↓	↓
Q9UL81;Q9UL77	Myosin-reactive immu↑globulin light chain var...	Q9UL81		↑		LV743	Immu↑globulin lambda variable 7-43 OS=Homo sa...	IGLV7-43	↑			A2RTY6;B4DM79;Q5T987	Inter-alpha (Globulin) inhibitor H2 OS=Homo sa...	ITIH2	↑
Q8TE63	Immunglobulin light chain variable region (Fra...	Q8TE63		↑		ATRN	Attractin OS=Homo sapiens GN=ATRN PE=1 SV=2	ATRN	↑			LDHB;A8MW50;Q59G78	L-lactate dehydrogenase B chain OS=Homo sapien...	LDHB	↓
A0A0X9UWK7;A0A0F7TB04;A0A068LKQ0;A0A0F7T891;A0...	MS-D4 heavy chain variable region (Fragment) O...			↓		A2MYC8	V5-2 protein (Fragment) OS=Homo sapiens GN=V5-...	V5-2	↑			C1S;A0A087X232;F5H7T4	Complement C1s subcomponent OS=Homo sapiens GN...	C1S	↑
Q5NV65	V1-5 protein (Fragment) OS=Homo sapiens GN=V1-...	V1-5		↓		A0A182DWH7;A0A182DWH8	Sele↑protein P (Fragment) OS=Homo sapiens GN=...	SELE↑P	↑			CO6;A8K8Z4;C9JC72	Complement component C6 OS=Homo sapiens GN=C6 ...	C6	↑
Q6MZL2	Uncharacterized protein DKFZp686M0562 (Fragmen...			↓		M0R3C9	Neurogenic locus ↑tch homolog protein 3 (Frag...	↑TCH3	↑			CO5;Q59GS8	Complement C5 OS=Homo sapiens GN=C5 PE=1 SV=4	C5	↑
A0A024R6P0;G3V595;G3V3A0;A0A087WY93	Serpin peptidase inhibitor, clade A (Alpha-1 a...	SERPINA3		↑		PLMN;B2R7F8;B4DPH4;A6PVI2;A0A0F7G8J1;Q68DS2;PL...	Plasmi↑gen OS=Homo sapiens GN=PLG PE=1 SV=2	PLG	↑			B2R731	cDNA, FLJ93258, highly similar to Homo sapiens...	B2R731	↑
A8K6Q8;TFR1;G3V0E5;B7Z2I6;H7C3V5;F8WBE5	cDNA FLJ75881, highly similar to Homo sapiens ...	A8K6Q8		↑		Q9UG64	Uncharacterized protein DKFZp586I1223 (Fragmen...	DKFZp586I1223	↑			C9JZC2	Zinc finger protein 621 OS=Homo sapiens GN=ZNF...	ZNF621	↑
Q9UL89	Myosin-reactive immu↑globulin heavy chain var...	Q9UL89		↑		CD158	Coiled-coil domain-containing protein 158 OS=H...	CCDC158	↑			ATRN	Attractin OS=Homo sapiens GN=ATRN PE=1 SV=2	ATRN	↑
A0A125QYY4;A0A109PW50	GCT-A7 heavy chain variable region (Fragment) ...			↓		CO6;A8K8Z4;C9JC72	Complement component C6 OS=Homo sapiens GN=C6 ...	C6	↑			A0A024R5Q4;H0YLC6	Glycine amidinotransferase (L-arginine:glycine...	GATM	↓
C4BPA;B4E1E1	C4b-binding protein alpha chain OS=Homo sapien...	C4BPA		↓		Q9UL70;A0A125QYY3;A2NI60	Myosin-reactive immu↑globulin light chain var...	Q9UL70	↑			IC1;E9PGN7;H9KV48;Q5UGI6;A0A0S2Z333;H0YCA1	Plasma protease C1 inhibitor OS=Homo sapiens G...	SERPING1	↑
B4E1D8;A6PVY5;F2Z2V7	cDNA FLJ51597, highly similar to C4b-binding p...			↓		C9JZC2	Zinc finger protein 621 OS=Homo sapiens GN=ZNF...	ZNF621	↑			FBN1;Q75N88;A0A1B1PFX5	Fibrillin-1 OS=Homo sapiens GN=FBN1 PE=1 SV=3	FBN1	↑
Q96JD0;Q5NV88;Q96JD1;LV657	Amyloid lambda 6 light chain variable region S...			↓		Q15430	Coagulation factor V (Fragment) OS=Homo sapien...	F5_1	↑			Q9UL70;A0A125QYY3;A2NI60	Myosin-reactive immunoglobulin light chain var...	Q9UL70	↑
CAMP	Cathelicidin antimicrobial peptide OS=Homo sap...	CAMP		↓		FBN1;Q75N88;A0A1B1PFX5	Fibrillin-1 OS=Homo sapiens GN=FBN1 PE=1 SV=3	FBN1	↑			HORN	Hornerin OS=Homo sapiens GN=HRNR PE=1 SV=2	HRNR	↓
PXDC2	Plexin domain-containing protein 2 OS=Homo sap...	PLXDC2		↓		PIP	Prolactin-inducible protein OS=Homo sapiens GN...	PIP	↓			AMBP;B7Z8R6;S4R3Y4;S4R471;P78492	Protein AMBP OS=Homo sapiens GN=AMBP PE=1 SV=1	AMBP	↑
HGFA	Hepatocyte growth factor activator OS=Homo sap...	HGFAC		↓		COL11	Collectin-11 OS=Homo sapiens GN=COLEC11 PE=1 SV=1	COLEC11	↓			A0A024R017	Histone H2A OS=Homo sapiens GN=HIST1H2AC PE=3 ...	HIST1H2AC	↓
VIME;B3KRK8	Vimentin OS=Homo sapiens GN=VIM PE=1 SV=4	VIM		↓		K7EQ86;K7EQR3	KIAA0100, isoform CRA_a OS=Homo sapiens GN=KIA...	KIAA0100	↑			PON1;B4DX19;F8WF42;Q96P89;B4E2I0;Q96P90;Q96P91	Serum paraoxonase/arylesterase 1 OS=Homo sapie...	PON1	↑
Q5NV84;LV211	V1-3 protein (Fragment) OS=Homo sapiens GN=V1-...	V1-3		↓		Q96K68;IGHA1;A0A286YEY1;Q8WY24;Q6N090	cDNA FLJ14473 fis, clone MAMMA1001080, highly ...	Q96K68	↑			IGHG3;Q6N030;Q86TT2	Immunoglobulin heavy constant gamma 3 OS=Homo ...	IGHG3	↑
CD53	Leukocyte surface antigen CD53 OS=Homo sapiens...	CD53		↓		Q8NCL6	cDNA FLJ90170 fis, clone MAMMA1000370, highly ...	Q8NCL6	↑			HPT;H0Y300;A0A0C4DGL8;J3QLC9;A0A087WU08;Q6PEJ8...	Haptoglobin OS=Homo sapiens GN=HP PE=1 SV=1	HP	↑
HBD;D1MGQ0;E9PEW8;B2M1S8;Q14485;C9JRG0;Q9UE58	Hemoglobin subunit delta OS=Homo sapiens GN=HB...	HBD		↓		A0A0X9T0H6	GCT-A5 heavy chain variable region (Fragment) ...	A0A0X9T0H6	↑			CO3;B4E216;M0QYC8;B4DR57;M0QXZ3;M0R0Q9;M0R1Q1;...	Complement C3 OS=Homo sapiens GN=C3 PE=1 SV=2	C3	↑
A0A0X9TD88	GCT-A3 heavy chain variable region (Fragment) ...			↑		AFAM	Afamin OS=Homo sapiens GN=AFM PE=1 SV=1	AFM	↑			GRK4	G protein-coupled receptor kinase 4 OS=Homo sa...	GRK4	↑
Q96SA9;A0A0X9USN3;KV139;A2JA16	Anti-streptococcal/anti-myosin immu↑globulin ...	Q96SA9		↑		GELS;A0A0A0MS51;B7Z2X4;B7Z4U6;B3KS49;A0A0U1RQL...	Gelsolin OS=Homo sapiens GN=GSN PE=1 SV=1	GSN	↑			S6C4Q9;A2N2F5	IgG L chain OS=Homo sapiens PE=2 SV=1	S6C4Q9	↑
S10A7;S1A7A	Protein S100-A7 OS=Homo sapiens GN=S100A7 PE=1...	S100A7		↑		B1N7B9;Q8IZD8	Cryocrystalglobulin CC2 lambda light chain var...	B1N7B9	↑			COL11	Collectin-11 OS=Homo sapiens GN=COLEC11 PE=1 SV=1	COLEC11	↓
A0A0A0MRG2	Amyloid-beta A4 protein OS=Homo sapiens GN=APP...	APP		↑		B3KTF7	cDNA FLJ38176 fis, clone FCBBF1000077, highly ...	B3KTF7	↓			PSA1	Proteasome subunit alpha type-1 OS=Homo sapien...	PSMA1	↑
HPF1	Histone PARylation factor 1 OS=Homo sapiens GN...	HPF1		↑		A2JA16	Anti-mucin1 light chain variable region (Fragm...	A2JA16	↑			FCGBP;A0A087WXI2;A0A286YF91;A0A087WUZ2	IgGFc-binding protein OS=Homo sapiens GN=FCGBP...	FCGBP	↓
DPP4;F8WBB6	Dipeptidyl peptidase 4 OS=Homo sapiens GN=DPP4...	DPP4		↑		IC1;E9PGN7;H9KV48;Q5UGI6;A0A0S2Z333;H0YCA1	Plasma protease C1 inhibitor OS=Homo sapiens G...	SERPING1	↑			CBPN;B1AP58	Carboxypeptidase N catalytic chain OS=Homo sap...	CPN1	↑
A0A068LKQ2;Q9UL73	Ig heavy chain variable region (Fragment) OS=H...			↑		MBL2;B1PN75	Man↑se-binding protein C OS=Homo sapiens GN=M...	MBL2	↑			C9J6K0	Secreted phosphoprotein 24 (Fragment) OS=Homo ...	SPP2	↑
GGA1	ADP-ribosylation factor-binding protein GGA1 O...	GGA1		↑		Q6N092	Uncharacterized protein DKFZp686K18196 (Fragme...	DKFZp686K18196	↑			A0A024R2Q7	C-type lectin domain family 3, member B, isofo...	CLEC3B	↑
A2NH53	Immu↑gobulin kappa, VJ region (Fragment) OS=H...	A2NH53		↑		Q6ZW64;Q96DK0	cDNA FLJ41552 fis, clone COLON2004478, highly ...	Q6ZW64	↑			GELS;A0A0A0MS51;B7Z2X4;B7Z4U6;B3KS49;A0A0U1RQL...	Gelsolin OS=Homo sapiens GN=GSN PE=1 SV=1	GSN	↑
B7Z8A2;PCYOX;B7Z3Y2;F8W8W4;C9K055;C9JM55;C9JGT...	cDNA FLJ51671, highly similar to Prenylcystein...	B7Z8A2		↑		A0A024R962;A0A024R984;Q14006;A0A0D9SG88;Q5TFM2...	HCG40889, isoform CRA_b OS=Homo sapiens GN=hCG...	hCG_40889	↑			AFAM	Afamin OS=Homo sapiens GN=AFM PE=1 SV=1	AFM	↑
H0YEF1	Jouberin (Fragment) OS=Homo sapiens GN=AHI1 PE...	AHI1		↑		A0A1S5UZ24;C9JKT8	Macrophage receptor OS=Homo sapiens GN=MARCO P...	MARCO	↓			G5EMR8;RAB1A;E7END7;RAB12;RAB13	RAB15, member RAS onocogene family, isoform CR...	RAB15	↓
APOH;B4DPN0;J3KS17;J3QLI0;J3QRN2	Beta-2-glycoprotein 1 OS=Homo sapiens GN=APOH ...	APOH		↑		LYAM1	L-selectin OS=Homo sapiens GN=SELL PE=1 SV=2	SELL	↓			M0R3C9	Neurogenic locus notch homolog protein 3 (Frag...	NOTCH3	↑
A0A024R3E3;F8W696;Q9Y355;Q8TDB0	Apolipoprotein A-I, isoform CRA_a OS=Homo sapi...	APOA1		↑		A0A024R2Q7	C-type lectin domain family 3, member B, isofo...	CLEC3B	↑			Q9UL78;A2NB46;G3GAU4	Myosin-reactive immunoglobulin light chain var...	Q9UL78	↑
MMRN1;E7EPG1;B7Z7R8	Multimerin-1 OS=Homo sapiens GN=MMRN1 PE=1 SV=3	MMRN1		↑		PON1;B4DX19;F8WF42;Q96P89;B4E2I0;Q96P90;Q96P91	Serum paraoxonase/arylesterase 1 OS=Homo sapie...	PON1	↑			S6B291;A2NXP8;S6C4R2	IgG H chain OS=Homo sapiens PE=1 SV=1	S6B291	↑
HV309;Q9UL87	Immu↑globulin heavy variable 3-9 OS=Homo sapi...	IGHV3-9		↑		ITA1	Integrin alpha-1 OS=Homo sapiens GN=ITGA1 PE=1...	ITGA1	↑			OIT3	Oncoprotein-induced transcript 3 protein OS=Ho...	OIT3	↓
CBR3	Carbonyl reductase [NADPH] 3 OS=Homo sapiens G...	CBR3		↑		Q5SQ08	Complement component C8 gamma chain (Fragment)...	C8G	↑			Q8NCL6	cDNA FLJ90170 fis, clone MAMMA1000370, highly ...	Q8NCL6	↑
CALI	Calicin OS=Homo sapiens GN=CCIN PE=2 SV=3	CCIN		↑		A0A024R3E3;F8W696;Q9Y355;Q8TDB0	Apolipoprotein A-I, isoform CRA_a OS=Homo sapi...	APOA1	↑			Q96K68;IGHA1;A0A286YEY1;Q8WY24;Q6N090	cDNA FLJ14473 fis, clone MAMMA1001080, highly ...	Q96K68	↑
B3KWI4	cDNA FLJ43122 fis, clone CTONG3003737, highly ...	B3KWI4		↑		Q8IZD7	Anti-thyroglobulin heavy chain variable region...	Q8IZD7	↑			FA11;D6RB32;X6R3B1	Coagulation factor XI OS=Homo sapiens GN=F11 P...	F11	↑
A0A024RAF2	Diazepam binding inhibitor (GABA receptor modu...	DBI		↑		PZP	Pregnancy zone protein OS=Homo sapiens GN=PZP ...	PZP	↑			B2RA39	cDNA, FLJ94686, highly similar to Homo sapiens...	B2RA39	↑
A0A1S5UZ07	Talin-1 OS=Homo sapiens GN=TLN1 PE=2 SV=1	TLN1		↑		HABP2	Hyaluronan-binding protein 2 OS=Homo sapiens G...	HABP2	↓			CPN2	Carboxypeptidase N subunit 2 OS=Homo sapiens G...	CPN2	↑
ITA2B;B7Z8B0;Q59FA8	Integrin alpha-IIb OS=Homo sapiens GN=ITGA2B P...	ITGA2B		↑		IGE;IGHE	Immu↑globulin epsilon heavy chain OS=Homo sap...	IGE	↑			A2J1M5	Rheumatoid factor RF-IP4 (Fragment) OS=Homo sa...	A2J1M5	↓
B7ZLY3;LTBP1;H7C2H7	LTBP1 protein OS=Homo sapiens GN=LTBP1 PE=2 SV=1	LTBP1		↑		HORN	Hornerin OS=Homo sapiens GN=HRNR PE=1 SV=2	HRNR	↓			A0A182DWH7;A0A182DWH8	Selenoprotein P (Fragment) OS=Homo sapiens GN=...	SELENOP	↑
CBG;G3V350	Corticosteroid-binding globulin OS=Homo sapien...	SERPINA6		↑		A2J1M8	Rheumatoid factor RF-IP12 (Fragment) OS=Homo s...	A2J1M8	↑			A0A024CIM4;F8WF14;F8WEX7;H0Y885;Q96HL2;H7C4Y0	Carboxylic ester hydrolase OS=Homo sapiens PE=...	A0A024CIM4	↑
HBB;C8C504;B3VL05;A0A1B4WRL5;E9NGZ5;Q3LR79;Q6J...	Hemoglobin subunit beta OS=Homo sapiens GN=HBB...	HBB		↑		A0A024CIM4;F8WF14;F8WEX7;H0Y885;Q96HL2;H7C4Y0	Carboxylic ester hydrolase OS=Homo sapiens PE=...	A0A024CIM4	↑			A0A024R962;A0A024R984;Q14006;A0A0D9SG88;Q5TFM2...	HCG40889, isoform CRA_b OS=Homo sapiens GN=hCG...	hCG_40889	↑
LDHA;F5GXY2;F5GXH2	L-lactate dehydrogenase A chain OS=Homo sapien...	LDHA		↑		S6C4Q9;A2N2F5	IgG L chain OS=Homo sapiens PE=2 SV=1	S6C4Q9	↑			A0A1W6IYL0	N90-VRC38.07 light chain variable region (Frag...	A0A1W6IYL0	↓
B6EDE2;A2NW97	Epididymis luminal protein 180 (Fragment) OS=H...	HEL180		↑		A0A087WU67	Fatty acid desaturase 6 OS=Homo sapiens GN=FAD...	FADS6	↑			GNAI2;B3KX51;B3KP24;GNA12	Guanine nucleotide-binding protein G(i) subuni...	GNAI2	↓
NEP	Neprilysin OS=Homo sapiens GN=MME PE=1 SV=2	MME		↓		A0A068LKQ2	Ig heavy chain variable region (Fragment) OS=H...	A0A068LKQ2	↑			Q8NF20	FLJ00382 protein (Fragment) OS=Homo sapiens GN...	FLJ00382	↑
FLNA;F8WE98	Filamin-A OS=Homo sapiens GN=FLNA PE=1 SV=4	FLNA		↓		Q6MZU6;O95978	Uncharacterized protein DKFZp686C15213 OS=Homo...	DKFZp686C15213	↑			A0A024R5Z7;B4DNH8;H0YM50;AXA2L;B3KRQ1;H0YKL9	Annexin OS=Homo sapiens GN=ANXA2 PE=3 SV=1	ANXA2	↓
A0A1W6IYI5;A0A1W6IYJ6	N90-VRC38.08 heavy chain variable region (Frag...			↑		A8K5T0	cDNA FLJ75416, highly similar to Homo sapiens ...	A8K5T0	↑			A0A024R884;TENA;A7MBN2;E9PC84;F5H7V9;D3YHM4;B4...	Tenascin C (Hexabrachion), isoform CRA_a OS=Ho...	TNC	↓
B4DRU6;K2C6A;B4DWU6;A0A0S2Z427	cDNA FLJ54657, highly similar to Keratin, type...			↑		SYF1	Pre-mRNA-splicing factor SYF1 OS=Homo sapiens ...	XAB2	↑			ITA1	Integrin alpha-1 OS=Homo sapiens GN=ITGA1 PE=1...	ITGA1	↑
A2AP;A0A0J9YWQ3;A0A0J9YY65	Alpha-2-antiplasmin OS=Homo sapiens GN=SERPINF...	SERPINF2		↓		A0A109PP82	MS-C2 light chain variable region (Fragment) O...	A0A109PP82	↑			PI16;B2R701	Peptidase inhibitor 16 OS=Homo sapiens GN=PI16...	PI16	↑
A0A140VKF3;I3L107	Testis tissue sperm-binding protein Li 70n OS=...			↑		A0N5G5	Rheumatoid factor D5 light chain (Fragment) OS...	V-kappa-3	↑			HEP2;Q8IVC0	Heparin cofactor 2 OS=Homo sapiens GN=SERPIND1...	SERPIND1	↑
A2NXP9	K light chain variable region (Fragment) OS=Ho...	A2NXP9		↑		Q9UL73	Myosin-reactive immu↑globulin heavy chain var...	Q9UL73	↑			A0N2N3	Burkitt's lymphoma translocation t(2;8) encodi...	A0N2N3	↑
A2J1N4	Rheumatoid factor RF-IP24 (Fragment) OS=Homo s...	A2J1N4		↑		D3DNU8;KNG1;Q05CF8	Kini↑gen 1, isoform CRA_a OS=Homo sapiens GN=...	KNG1	↑			C9JKV3;Q59EE5	Tissue factor pathway inhibitor (Fragment) OS=...	TFPI	↓
V9HW34	Epididymis luminal protein 213 OS=Homo sapiens...	HEL-213		↓		A2NYU8	Heavy chain Fab (Fragment) OS=Homo sapiens PE=...	A2NYU8	↑			Q6S4P3	Ferritin OS=Homo sapiens GN=FTL PE=1 SV=1	FTL	↑
A2KBC1	Anti-(ED-B) scFV (Fragment) OS=Homo sapiens PE...			↑		IGK_1	Q6PIL8;IGKC;Q569I7		↑			J3QSU6;H0YGZ3	Tenascin OS=Homo sapiens GN=TNC PE=1 SV=1	TNC_1	↑
A2KBC6;A2KBC2;A2KBB9;A2KUC3;HV323;A2NUT3;A2NWW...	Anti-FactorVIII scFv (Fragment) OS=Homo sapien...			↑		ASXL3	Putative Polycomb group protein ASXL3 OS=Homo ...	ASXL3	↑			A0A068LKQ5	Ig heavy chain variable region (Fragment) OS=H...	A0A068LKQ5	↑
HV108	Immu↑globulin heavy variable 1-8 OS=Homo sapi...	IGHV1-8		↓		CPN2	Carboxypeptidase N subunit 2 OS=Homo sapiens G...	CPN2	↑			A0A024R4F1;E2DRY6	Enolase 1, (Alpha), isoform CRA_a OS=Homo sapi...	ENO1	↓
A2NV54	Precursor (AA -19 to 108) (Fragment) OS=Homo s...	A2NV54		↑		DSG1	Desmoglein-1 OS=Homo sapiens GN=DSG1 PE=1 SV=2	DSG1	↓			O75753	Surf5c (Fragment) OS=Homo sapiens GN=Surf5 PE=...	Surf5	↓
A2IPH2	HRV Fab N6-VH (Fragment) OS=Homo sapiens PE=2 ...			↑		B6EDE2;A2NW97	Epididymis luminal protein 180 (Fragment) OS=H...	HEL180	↑			Q6N092	Uncharacterized protein DKFZp686K18196 (Fragme...	DKFZp686K18196	↑
B2R7D1	cDNA, FLJ93387, highly similar to Homo sapiens...			↑		A0A024R5Z7;B4DNH8;H0YM50;AXA2L;B3KRQ1;H0YKL9	Annexin OS=Homo sapiens GN=ANXA2 PE=3 SV=1	ANXA2	↓			Q6ZW64;Q96DK0	cDNA FLJ41552 fis, clone COLON2004478, highly ...	Q6ZW64	↑
KT33B	Keratin, type I cuticular Ha3-II OS=Homo sapie...			↓		PON3	Serum paraoxonase/lactonase 3 OS=Homo sapiens ...	PON3	↑			SOX30	Transcription factor SOX-30 OS=Homo sapiens GN...	SOX30	↑
APMAP;H0Y512	Adipocyte plasma membrane-associated protein O...	APMAP		↓		DESP;Q4LE79;B4E2A0;B4DKX6;B4DWT7;G1UI31;Q6ZP16	Desmoplakin OS=Homo sapiens GN=DSP PE=1 SV=3	DSP	↓			Q6PJF2	IGK@ protein OS=Homo sapiens GN=IGK@ PE=1 SV=1	IGK_2	↑
A0A024R580	Calpain 1, (Mu/I) large subunit, isoform CRA_a...	CAPN1		↓		Q9UL88	Myosin-reactive immu↑globulin heavy chain var...	Q9UL88	↑			C1RL;Q9H804	Complement C1r subcomponent-like protein OS=Ho...	C1RL	↑
A2IPI6	HRV Fab 027-VL (Fragment) OS=Homo sapiens PE=2...			↑		A0N7I9	F5-20 (Fragment) OS=Homo sapiens GN=F5-20 PE=2...	F5-20	↑			Q5NV88;A0A1L2BU44	V1-22 protein (Fragment) OS=Homo sapiens GN=V1...	V1-22	↑
MUC5B	Mucin-5B OS=Homo sapiens GN=MUC5B PE=1 SV=3	MUC5B		↓		Q6MZQ6	Uncharacterized protein DKFZp686G11190 OS=Homo...	DKFZp686G11190	↑			B3KTF7	cDNA FLJ38176 fis, clone FCBBF1000077, highly ...	B3KTF7	↓
NDST3	Bifunctional heparan sulfate N-deacetylase/N-s...			↓		VNN1	Pantetheinase OS=Homo sapiens GN=VNN1 PE=1 SV=2	VNN1	↑			ACTB;B4DVQ0;B4DW52;Q53G99;B3KWQ3;B3KUD3;Q96DE1...	Actin, cytoplasmic 1 OS=Homo sapiens GN=ACTB P...	ACTB	↓
S6C4R2	IgG H chain OS=Homo sapiens PE=1 SV=1			↓		A2J1M5	Rheumatoid factor RF-IP4 (Fragment) OS=Homo sa...	A2J1M5	↓			ACTA;A8K3K1;A6NL76;B3KW67;B4DUI8;Q13707;B7Z6I1	Actin, aortic smooth muscle OS=Homo sapiens GN...	ACTA2	↓
PESC	Pescadillo homolog OS=Homo sapiens GN=PES1 PE=...	PES1		↓		IGA2	Immu↑globulin alpha-2 heavy chain OS=Homo sap...	IGA2	↑			Q6ZP85	cDNA FLJ26301 fis, clone DMC07540 OS=Homo sapi...	Q6ZP85	↑
V9H1D9	Alpha globin OS=Homo sapiens PE=3 SV=1			↑		Q5NV88;A0A1L2BU44	V1-22 protein (Fragment) OS=Homo sapiens GN=V1...	V1-22	↑			A2NYU8	Heavy chain Fab (Fragment) OS=Homo sapiens PE=...	A2NYU8	↑
H7C4X0	cAMP-responsive element modulator (Fragment) O...	CREM			↓	1433B;1433F;B4DMT8	14-3-3 protein beta/alpha OS=Homo sapiens GN=Y...	YWHAB	↑			K2C3	Keratin, type II cytoskeletal 3 OS=Homo sapien...	KRT3	↑
A0A024R7A9	Angiopoietin-like 6, isoform CRA_a OS=Homo sap...	ANGPTL6			↓	C9J6K0	Secreted phosphoprotein 24 (Fragment) OS=Homo ...	SPP2	↑			CD158	Coiled-coil domain-containing protein 158 OS=H...	CCDC158	↑
HPT;J3QR68;A0A0C4DGL8;J3QLC9;A0A087WU08;Q6NSB4...	Haptoglobin OS=Homo sapiens GN=HP PE=1 SV=1	HP_1			↑	GNAI2;B3KX51;B3KP24;GNA12	Guanine nucleotide-binding protein G(i) subuni...	GNAI2	↓			ASXL3	Putative Polycomb group protein ASXL3 OS=Homo ...	ASXL3	↑
H0YJM8	Proteasome subunit beta type-5 (Fragment) OS=H...	PSMB5			↑	ABCA7	ATP-binding cassette sub-family A member 7 OS=...	ABCA7	↓			RELN;B4DEZ5;B4DMH0	Reelin OS=Homo sapiens GN=RELN PE=1 SV=3	RELN	↓
B4DPQ0;C1R;Q53HT9;F5H2D0;B4E1B0;D3DUT5;F5H1V0;...	Complement C1r subcomponent OS=Homo sapiens GN...	C1R			↓	A2NYU7	Heavy chain Fab (Fragment) OS=Homo sapiens PE=...	A2NYU7	↑			A0A087WWU8;A0A0S2Z4I4;B4DQ80;M1VPF4;A0A024R4K5...	Tropomyosin alpha-3 chain OS=Homo sapiens GN=T...	TPM3	↓
F5GY80	Complement component C8 beta chain OS=Homo sap...	C8B			↓	A0A024R017	Histone H2A OS=Homo sapiens GN=HIST1H2AC PE=3 ...	HIST1H2AC	↓			A0A024QZN4;B3KXA2	Vinculin, isoform CRA_c OS=Homo sapiens GN=VCL...	VCL	↓
D3YTG3;B4DSV9;Q5JPC9	Target of Nesh-SH3 OS=Homo sapiens GN=ABI3BP P...	ABI3BP			↓	K2C3	Keratin, type II cytoskeletal 3 OS=Homo sapien...	KRT3	↑			LAMB1;E7EPA6;Q8TAS6	Laminin subunit beta-1 OS=Homo sapiens GN=LAMB...	LAMB1	↑
FCGBP;A0A087WXI2;A0A087WUZ2	IgGFc-binding protein OS=Homo sapiens GN=FCGBP...	FCGBP			↓	H7C2R1	NADH dehydrogenase [ubiqui↑ne] 1 alpha subcom...	NDUFA3	↓			PLF4;PF4V	Platelet factor 4 OS=Homo sapiens GN=PF4 PE=1 ...	PF4	↓
Q5NV63	V1-4 protein (Fragment) OS=Homo sapiens GN=V1-...	V1-4			↓	K2C6B	Keratin, type II cytoskeletal 6B OS=Homo sapie...	KRT6B	↓			K7EQ86;K7EQR3	KIAA0100, isoform CRA_a OS=Homo sapiens GN=KIA...	KIAA0100	↑
G3V0E5;TFR1;B7Z2I6;H7C3V5	Transferrin receptor (P90, CD71), isoform CRA_...	TFRC			↓	Q6ZP85	cDNA FLJ26301 fis, clone DMC07540 OS=Homo sapi...	Q6ZP85	↑			A0A140T974;A0A140T9R1	Flotillin-1 (Fragment) OS=Homo sapiens GN=FLOT...	FLOT1	↓
B3KXF2	cDNA FLJ45314 fis, clone BRHIP3005142, highly ...				↑	Q2HZZ0	Coagulation factor V (Fragment) OS=Homo sapien...	Q2HZZ0	↓			TGM2	Protein-glutamine gamma-glutamyltransferase 2 ...	TGM2	↓
CO3;B4E216;M0QYC8;B4DR57;M0QXZ3;M0R1Q1;M0R0Q9;...	Complement C3 OS=Homo sapiens GN=C3 PE=1 SV=2	C3			↑	TMOD1	Tropomodulin-1 OS=Homo sapiens GN=TMOD1 PE=1 SV=1	TMOD1	↓			C9JD84;B4DNR7;B4DRF7;H7BZ76;H7C2H7	Latent-transforming growth factor beta-binding...	LTBP1	↓
MYH4	Myosin-4 OS=Homo sapiens GN=MYH4 PE=2 SV=2	MYH4			↓	PLTP	Phospholipid transfer protein OS=Homo sapiens ...	PLTP	↑			TERA;Q96IF9;Q0IIN5;Q9HAP1;C9IZA5;KATL2	Transitional endoplasmic reticulum ATPase OS=H...	VCP	↓
Q0ZCH9;A0A0X9T7T4;S4R460;A0A068LKR4;A0A1W6IYJ3	Immunglobulin heavy chain variable region (Fra...				↓	A0A0F7T891	IGHV5-51 protein (Fragment) OS=Homo sapiens GN...	IGHV5-51	↑			PON3	Serum paraoxonase/lactonase 3 OS=Homo sapiens ...	PON3	↑
CERU;E9PFZ2;B3KTA8;H7C5R1;D6RE86	Ceruloplasmin OS=Homo sapiens GN=CP PE=1 SV=1	CP			↑	NRK	Nik-related protein kinase OS=Homo sapiens GN=...	NRK	↓			A0A1S5UZ24;C9JKT8	Macrophage receptor OS=Homo sapiens GN=MARCO P...	MARCO	↓
A0A5E4;S6BAP8;LV861	Uncharacterized protein OS=Homo sapiens PE=2 SV=1				↓	S6B291;A2NXP8;S6C4R2	IgG H chain OS=Homo sapiens PE=1 SV=1	S6B291	↑			FBLN1;Q8NBH6;B1AHM7;A0A0U1RRA4;B1AHM6;H7C1M6	Fibulin-1 OS=Homo sapiens GN=FBLN1 PE=1 SV=4	FBLN1	↑
Q6GMX6;A2NYU6;A0A125U0U3;HV431	IGH@ protein OS=Homo sapiens GN=IGH@ PE=1 SV=1	IGH			↓	A0N2N3	Burkitt's lymphoma translocation t(2;8) encodi...	A0N2N3	↑			B1AHL2;FRPD1	Fibulin-1 OS=Homo sapiens GN=FBLN1 PE=1 SV=1	FBLN1_1	↑
Q59HB3	Apolipoprotein B variant (Fragment) OS=Homo sa...				↓	A0A068LN13	Ig heavy chain variable region (Fragment) OS=H...	A0A068LN13	↓			A2MYC8	V5-2 protein (Fragment) OS=Homo sapiens GN=V5-...	V5-2	↑
A0A109PVK5	GCT-A6 heavy chain variable region (Fragment) ...				↓	Q9NZS6	Elongation factor 1-alpha (Fragment) OS=Homo s...	Q9NZS6	↓			A0A1B1CYC8;A0A1B1CYC5	Vitamin D binding protein (Fragment) OS=Homo s...	Gc	↑
PCYOX;B7Z8A2;B7Z3Y2;F8W8W4;C9K055;C9JM55;Q53ST...	Prenylcysteine oxidase 1 OS=Homo sapiens GN=PC...				X	Q6S4P3	Ferritin OS=Homo sapiens GN=FTL PE=1 SV=1	FTL	↑			A0A140VK24;J3QKT0	Testicular secretory protein Li 24 OS=Homo sap...	A0A140VK24	↑
B7Z539;ITIH1;B7Z8B6;F8WAS2;H7C0N0;Q9P1C5	cDNA FLJ56954, highly similar to Inter-alpha-t...				X	PXDC2	Plexin domain-containing protein 2 OS=Homo sap...	PLXDC2	↑			A0A024RBU1	ATP-binding cassette, sub-family B (MDR/TAP), ...	ABCB9	↑
CO5;Q59GS8	Complement C5 OS=Homo sapiens GN=C5 PE=1 SV=4	C5			↑	A0A109PW33	MS-C1 light chain variable region (Fragment) O...	A0A109PW33	↑			B4E1B2	cDNA FLJ53691, highly similar to Serotransferr...	B4E1B2	↑
ALS	Insulin-like growth factor-binding protein com...	IGFALS			↑	A2N2F4	VK3 protein (Fragment) OS=Homo sapiens GN=VK3 ...	VK3	↑			Q53H26;TRFE;Q06AH7;A0A0K0K1H8;B4DI57;B4DEX9;A0...	Transferrin variant (Fragment) OS=Homo sapiens...	Q53H26	↑
A0A024R9Q1;A0PJG0;TSP2;A8MZG1;B4DQQ9	Thrombospondin 1, isoform CRA_a OS=Homo sapien...	THBS1			↓	Q8NEJ1;S6BGD6;IGLC3	Uncharacterized protein OS=Homo sapiens PE=2 SV=1	Q8NEJ1	↑			Q96CF1	LOC648232 protein (Fragment) OS=Homo sapiens G...	LOC648232	↓
ITB1	Integrin beta-1 OS=Homo sapiens GN=ITGB1 PE=1 ...	ITGB1			↓	LAMA2;A0A087WX80;Q59H37;A0A1P8NQC0	Laminin subunit alpha-2 OS=Homo sapiens GN=LAM...	LAMA2	↑			LUM	Lumican OS=Homo sapiens GN=LUM PE=1 SV=2	LUM	↑
CLUS;H0YC35;H0YLK8;B4DW11;E7ERK6;H0YAS8;E7ETB4...	Clusterin OS=Homo sapiens GN=CLU PE=1 SV=1	CLU			↓	K2C1;H6VRG3;H6VRF9	Keratin, type II cytoskeletal 1 OS=Homo sapien...	KRT1	↓			MOES;Q6PJT4;B7Z4C7;V9GZ54;B7Z2S7;B7Z5V2;EZRI;Q...	Moesin OS=Homo sapiens GN=MSN PE=1 SV=3	MSN	↓
ANK1;H0YBS0;B3KX39;H0YAY8;A0A087X0B4;D6RHY3;Q9...	Ankyrin-1 OS=Homo sapiens GN=ANK1 PE=1 SV=3	ANK1			↓	Q8NF20	FLJ00382 protein (Fragment) OS=Homo sapiens GN...	FLJ00382	↑			Q6ZVX0	cDNA FLJ41981 fis, clone SMINT2011888, highly ...	Q6ZVX0	↑
B4E1B2;H7C5E8;F8WCI6;C9JB55;F8WC57	cDNA FLJ53691, highly similar to Serotransferr...				↑	A0A1L2BU33	Anti-staphylococcal enterotoxin D heavy chain ...	A0A1L2BU33	↓			Q6PJF2	IGK@ protein OS=Homo sapiens GN=IGK@ PE=1 SV=1	IGK_2	↑
Q53H26;A0A0K0K1H8;TRFE;B4DI57;B4DHZ6;B4DEX9;A0...	Transferrin variant (Fragment) OS=Homo sapiens...				↑	Q0KKI6;A0A1W6IYK2	Immu↑blobulin light chain (Fragment) OS=Homo ...	Q0KKI6	↑			A2AP;A0A0G2JPA8;A0A0J9YWQ3;A0A0J9YY65	Alpha-2-antiplasmin OS=Homo sapiens GN=SERPINF...	SERPINF2	↑
A0A087X0S5;B4DQV1;Q8TBN2;Q05BT9	Collagen alpha-1(VI) chain OS=Homo sapiens GN=...	COL6A1			↓	Q0ZCH4;Q0ZCJ2;Q0ZCH7	Immunglobulin heavy chain variable region (Fra...	Q0ZCH4	↓			APOA;A0A087WWY0;Q8N696;Q9UIR5;Q9UIR6;Q9UIR8;Q9...	Apolipoprotein(a) OS=Homo sapiens GN=LPA PE=1 ...	LPA	↓
A2NB45;A0A087X0Q4;KV240	Cold agglutinin FS-1 L-chain (Fragment) OS=Hom...				↓	Q5NV63;LV214	V1-4 protein (Fragment) OS=Homo sapiens GN=V1-...	V1-4	↑			Q1HP67	Lipoprotein, Lp(A) OS=Homo sapiens GN=LPA PE=3...	LPA_1	↑
B2RMS9;B7ZKJ8;B7Z544;B7Z551;Q59FS1;B7Z8Q7;H7C0L5	Inter-alpha (Globulin) inhibitor H4 (Plasma Ka...	ITIH4			↑	LV539	Immu↑globulin lambda variable 5-39 OS=Homo sa...	IGLV5-39	↓			TMOD1	Tropomodulin-1 OS=Homo sapiens GN=TMOD1 PE=1 SV=1	TMOD1	↓
DEMA;E5RGQ0;Q59EU3;A0A087WT94;E5RFK4;A0A087WUC0	Dematin OS=Homo sapiens GN=DMTN PE=1 SV=3	DMTN			↓	APOA;A0A087WWY0;Q8N696;Q9UIR5;Q9UIR6;Q9UIR8;Q9...	Apolipoprotein(a) OS=Homo sapiens GN=LPA PE=1 ...	LPA	↓			A8K5T0	cDNA FLJ75416, highly similar to Homo sapiens ...	A8K5T0	↑
HV349	Immu↑globulin heavy variable 3-49 OS=Homo sap...	IGHV3-49			↓	Q1HP67	Lipoprotein, Lp(A) OS=Homo sapiens GN=LPA PE=3...	LPA_1	↑			A1BG;B3KP79;M0R009;B3KWB5;Q7Z3U3	Alpha-1B-glycoprotein OS=Homo sapiens GN=A1BG ...	A1BG	↑
CO6A2;C9JH44;Q9BUM6;Q6FHW5	Collagen alpha-2(VI) chain OS=Homo sapiens GN=...	COL6A2			↓	H7C2L4	Transformer-2 protein homolog beta (Fragment) ...	TRA2B	↑			Q2HZZ0	Coagulation factor V (Fragment) OS=Homo sapien...	Q2HZZ0	↓
A0A024RD39;B4DG88	Platelet-activating factor acetylhydrolase OS=...	PLA2G7			↓	FGFP2	Fibroblast growth factor-binding protein 2 OS=...	FGFBP2	↓			A0A024RCB7	Tetraspanin OS=Homo sapiens GN=CD81 PE=3 SV=1	CD81	↓
A0A023UN48	RHAG OS=Homo sapiens GN=RHAG PE=2 SV=1	RHAG			↓	LUM	Lumican OS=Homo sapiens GN=LUM PE=1 SV=2	LUM	↑			VNN1	Pantetheinase OS=Homo sapiens GN=VNN1 PE=1 SV=2	VNN1	↑
CO6A3;B7ZW00;B4E0A4;Q59F25;Q63HQ4;C9JNG9;Q8N4Z...	Collagen alpha-3(VI) chain OS=Homo sapiens GN=...	COL6A3			↓	A0A1W6IYK6	N90-VRC38.09 light chain variable region (Frag...	A0A1W6IYK6	↓			Q8NEJ1;S6BGD6;IGLC3	Uncharacterized protein OS=Homo sapiens PE=2 SV=1	Q8NEJ1	↑
HV372	Immu↑globulin heavy variable 3-72 OS=Homo sap...	IGHV3-72			↓	K2C5;B4DL32;H0YI76;F8W0C6;H0YIN9;F8VV57;F8VU69	Keratin, type II cytoskeletal 5 OS=Homo sapien...	KRT5	↓			H7C2L4	Transformer-2 protein homolog beta (Fragment) ...	TRA2B	↑
O95973	VH4 heavy chain variable region (Fragment) OS=...	IGM			↓	XPP3	Probable Xaa-Pro ami↑peptidase 3 OS=Homo sapi...	XPNPEP3	↓			A0A024R856	HCG96198, isoform CRA_a OS=Homo sapiens GN=hCG...	hCG_96198	↑
Q6NZX3;Q96B60;B3KQK1;H0Y7R7	5'-nucleotidase, ecto (CD73) OS=Homo sapiens G...	NT5E			↓	B3KQT2	Protein disulfide-isomerase OS=Homo sapiens PE...	B3KQT2	↓			Q7Z2E8	Rearranged Vl3l gene segment (Fragment) OS=Hom...	VL3L	↓
KBTB8	Kelch repeat and BTB domain-containing protein...	KBTBD8			↓	A0A024RAK9	Hyaluronan and proteoglycan link protein 1, is...	HAPLN1	↑			A0A0K2BMD8;U6A216;A0A1K0GXZ1;E9M4D4;E1B2D1;I1V...	Mutant hemoglobin alpha 2 globin chain OS=Homo...	HBA2	↑
IGJ;D6RD17;D6RHJ6;C9JA05	Immu↑globulin J chain OS=Homo sapiens GN=JCHA...	JCHAIN			↓	URP2;F5H1C6	Fermitin family homolog 3 OS=Homo sapiens GN=F...	FERMT3	↓			F13A;B2R6V9;B4E2L8;Q9NQP5;A6PVK5;H0Y796;A0A2H0	Coagulation factor XIII A chain OS=Homo sapien...	F13A1	↑
CCD40	Coiled-coil domain-containing protein 40 OS=Ho...	CCDC40			↓	B2RA39	cDNA, FLJ94686, highly similar to Homo sapiens...	B2RA39	↑			A0A087X1Z3	Proteasome activator complex subunit 2 OS=Homo...	PSME2	↑
A0A0C4DGZ8	Glycoprotein Ib (Platelet), alpha polypeptide ...	GP1BA			↓	Q6ZVX0	cDNA FLJ41981 fis, clone SMINT2011888, highly ...	Q6ZVX0	↑			A2JA16	Anti-mucin1 light chain variable region (Fragm...	A2JA16	↑
HV64D	Immu↑globulin heavy variable 3-64D OS=Homo sa...	IGHV3-64D			↓	A0A125U0V2;A0A068LRW4	GCT-A1 heavy chain variable region (Fragment) ...	A0A125U0V2	↑			PHLD	Phosphatidylinositol-glycan-specific phospholi...	GPLD1	↑
A0A024R056;GBB3	Guanine nucleotide binding protein (G protein)...	GNB1			↓	A0A0C4DGN4	Zymogen granule protein 16 homolog B OS=Homo s...	ZG16B	↓			B3KPV9;BAIP2;B4DQ43;B4DWA1;I3L0M4;I3L0Y9;I3L113	cDNA FLJ32326 fis, clone PROST2004332, highly ...	B3KPV9	↓
Q9UG64	Uncharacterized protein DKFZp586I1223 (Fragmen...				↓	MTR1A	Melatonin receptor type 1A OS=Homo sapiens GN=...	MTNR1A	↑			PLTP	Phospholipid transfer protein OS=Homo sapiens ...	PLTP	↑
RAP2A	Ras-related protein Rap-2a OS=Homo sapiens GN=...	RAP2A			↓	IL1AP	Interleukin-1 receptor accessory protein OS=Ho...	IL1RAP	↑			A0A024R1P2	Ras-related C3 botulinum toxin substrate 2 (Rh...	RAC2	↓
Q9UL92;A0A109PS45	Myosin-reactive immu↑globulin heavy chain var...				↓	FILA2	Filaggrin-2 OS=Homo sapiens GN=FLG2 PE=1 SV=1	FLG2	↓			D6RF35;VTDB;D6RBJ7;D6RF20	Vitamin D-binding protein OS=Homo sapiens GN=G...	GC	↑
K7ER74;APOC2;Q6P163;V9GYJ8	APOC4-APOC2 readthrough (NMD candidate) OS=Hom...	APOC4-APOC2			↓	A2J1N4	Rheumatoid factor RF-IP24 (Fragment) OS=Homo s...	A2J1N4	↑			A0A1W2PQ80	Immunoglobulin lambda variable 10-54 OS=Homo s...	IGLV10-54	↑
CPN2	Carboxypeptidase N subunit 2 OS=Homo sapiens G...	CPN2			↑	Q5CZ94	Uncharacterized protein DKFZp781M0386 OS=Homo ...	DKFZp781M0386	↑			K2C6B	Keratin, type II cytoskeletal 6B OS=Homo sapie...	KRT6B	↓
PLMN;B4DPH4;A0A0F7G8J1;Q68DS2;PLGA;Q9UMI2	Plasmi↑gen OS=Homo sapiens GN=PLG PE=1 SV=2	PLG			↑	A0A140VK45	Proteasome subunit beta type OS=Homo sapiens P...	A0A140VK45	↓			KRT85;B7Z7N3;Q6YFL2;KRT82;Q6YFL4;U3KPR1	Keratin, type II cuticular Hb5 OS=Homo sapiens...	KRT85	↑
PLEK	Pleckstrin OS=Homo sapiens GN=PLEK PE=1 SV=3	PLEK			↓	A0A024R6N9;B3KTV6;G3V265	Serpin peptidase inhibitor, clade A (Alpha-1 a...	SERPINA5	↑			Q5SQ08	Complement component C8 gamma chain (Fragment)...	C8G	↑
CBPN;B1AP58	Carboxypeptidase N catalytic chain OS=Homo sap...	CPN1			↑	ADIPO	Adiponectin OS=Homo sapiens GN=ADIPOQ PE=1 SV=1	ADIPOQ	↑			HV404;A0A075B7B6	Immunoglobulin heavy variable 4-4 OS=Homo sapi...	IGHV4-4	↑
C4BPB;B4DDY0	C4b-binding protein beta chain OS=Homo sapiens...	C4BPB			↓	A2NYV1	Heavy chain Fab (Fragment) OS=Homo sapiens PE=...	A2NYV1	↓			CBG;G3V350	Corticosteroid-binding globulin OS=Homo sapien...	SERPINA6	↑
Q59FP5;B2RMN7;H0YJE6;O14726;Q71VF9;O14725;Q71V...	Spectrin, beta, erythrocytic (Includes spheroc...				↓	G5EMR8;RAB1A;E7END7;RAB12;RAB13	RAB15, member RAS o↑cogene family, isoform CR...	RAB15	↓			Q504U3	Pyruvate kinase OS=Homo sapiens GN=PKM2 PE=2 SV=1	PKM2	↓
XP32	Skin-specific protein 32 OS=Homo sapiens GN=XP...	XP32			↓	HV404;A0A075B7B6	Immu↑globulin heavy variable 4-4 OS=Homo sapi...	IGHV4-4	↑			Q6DHW4	Uncharacterized protein OS=Homo sapiens PE=2 SV=1	Q6DHW4	↑
LV743	Immu↑globulin lambda variable 7-43 OS=Homo sa...	IGLV7-43			↓	FHR4;A0A0C4DH21	Complement factor H-related protein 4 OS=Homo ...	CFHR4	↑			Q9NZS6	Elongation factor 1-alpha (Fragment) OS=Homo s...	Q9NZS6	↓
A0A024R972;Q6NVY8	Laminin, gamma 1 (Formerly LAMB2), isoform CRA...	LAMC1			↓	TCPE	T-complex protein 1 subunit epsilon OS=Homo sa...	CCT5	↑			TM163	Transmembrane protein 163 OS=Homo sapiens GN=T...	TMEM163	↑
K7EKS1	DNA-directed RNA polymerase II subunit RPB9 OS...	POLR2I			↓	HEP2;Q8IVC0	Heparin cofactor 2 OS=Homo sapiens GN=SERPIND1...	SERPIND1	↑			A0A109PP82	MS-C2 light chain variable region (Fragment) O...	A0A109PP82	↑
B4DPP0;A0A087WU13	cDNA FLJ51032, highly similar to CD9 antigen O...				↓	A0A1W6IYI5;A0A1W6IYJ6	N90-VRC38.08 heavy chain variable region (Frag...	A0A1W6IYI5	↑			FA8;B7Z2W0;A8KA37;A0A127R638;E3VWA5;B2M0I8;F8U...	Coagulation factor VIII OS=Homo sapiens GN=F8 ...	F8	↓
APOF;B2RC09	Apolipoprotein F OS=Homo sapiens GN=APOF PE=1 ...	APOF			↓	A0A0X9TD88	GCT-A3 heavy chain variable region (Fragment) ...	A0A0X9TD88	↑			FHR4;A0A0C4DH21	Complement factor H-related protein 4 OS=Homo ...	CFHR4	↑
Q6PIL8;Q6PJF2;IGKC;Q569I7	IGK@ protein OS=Homo sapiens GN=IGK@ PE=1 SV=1	IGK			↑	A0A158RFU6	RAB7, member RAS oncogene family, isoform CRA_...	RAB7A	↓			A0A024RB87;A0A075B6Q0	RAP1B, member of RAS oncogene family, isoform ...	RAP1B	↓
CD5L	CD5 antigen-like OS=Homo sapiens GN=CD5L PE=1 ...	CD5L			↓	F13A;B2R6V9;B4E2L8;Q9NQP5;A6PVK5;H0Y796;A0A2H0	Coagulation factor XIII A chain OS=Homo sapien...	F13A1	↑			Q5NV74	V2-14 protein (Fragment) OS=Homo sapiens GN=V2...	V2-14	↑
A0A0F7TC28	IGHV4-4 protein (Fragment) OS=Homo sapiens GN=...	IGHV4-4			↓	J3QSU6;H0YGZ3	Tenascin OS=Homo sapiens GN=TNC PE=1 SV=1	TNC_1	↑			ANXA1;B4DL19;Q5T3N1	Annexin A1 OS=Homo sapiens GN=ANXA1 PE=1 SV=2	ANXA1	↓
B7Z4C3;H3BTE6;B7Z4Q8;H3BPV8;Q4VB96;H3BUR1	cDNA FLJ50805, highly similar to Erythrocyte m...				↓	K22E;H0YID6;KRT84;F8VS61	Keratin, type II cytoskeletal 2 epidermal OS=H...	KRT2	↓			J3KTL5	Transmembrane protein 94 (Fragment) OS=Homo sa...	TMEM94	↑
A0A0C4DH36	Immu↑globulin heavy variable 3-38 (↑n-functi...	IGHV3-38			↓	APOF	Apolipoprotein F OS=Homo sapiens GN=APOF PE=1 ...	APOF	↑			PIP	Prolactin-inducible protein OS=Homo sapiens GN...	PIP	↓
B4E1Z4;CFAB;A0A0G2JH38;H7C5H1;H7C526	cDNA FLJ55673, highly similar to Complement fa...	B4E1Z4			↑	Q9UH48	Gastric cancer-related protein GCYS-20 OS=Homo...	gcys-20	↓			AEBP1	Adipocyte enhancer-binding protein 1 OS=Homo s...	AEBP1	↓
ZGLP1	GATA-type zinc finger protein 1 OS=Homo sapien...	ZGLP1			↓	Q7Z2E8	Rearranged Vl3l gene segment (Fragment) OS=Hom...	VL3L	↓			FILA2	Filaggrin-2 OS=Homo sapiens GN=FLG2 PE=1 SV=1	FLG2	↓
AMBP;S4R3Y4;B7Z8R6;S4R471	Protein AMBP OS=Homo sapiens GN=AMBP PE=1 SV=1	AMBP			↑	KVD30	Immu↑globulin kappa variable 2D-30 OS=Homo sa...	IGKV2D-30	↓			Q9UG64	Uncharacterized protein DKFZp586I1223 (Fragmen...	DKFZp586I1223	↑
CFAI	Complement factor I OS=Homo sapiens GN=CFI PE=...	CFI			↑	KVD13	Immu↑globulin kappa variable 1D-13 OS=Homo sa...	IGKV1D-13	↑			HSP7C;B3KTV0;Q53GZ6;B4DTX2;B4E1Q1;E9PNE6;HSP72...	Heat shock cognate 71 kDa protein OS=Homo sapi...	HSPA8	↓
IC1;E9PGN7;Q5UGI6;H9KV48;A0A0S2Z333;H0YCA1	Plasma protease C1 inhibitor OS=Homo sapiens G...	SERPING1			↑	A2NKM7	NANUC-2 heavy chain (Fragment) OS=Homo sapiens...	A2NKM7	↓			K2C1;H6VRG3;H6VRF9	Keratin, type II cytoskeletal 1 OS=Homo sapien...	KRT1	↓
Q7Z351	Uncharacterized protein DKFZp686N02209 OS=Homo...				↑	A0A0C4DH35	Immu↑globulin heavy variable 3-35 (↑n-functi...	IGHV3-35	↑			HBB;C8C504;B3VL05;A0A1B4WRL5;E9NGZ5;Q3LR79;Q8I...	Hemoglobin subunit beta OS=Homo sapiens GN=HBB...	HBB	↑
D3DTX7;CO1A1	Collagen, type I, alpha 1, isoform CRA_a OS=Ho...	COL1A1			↓	A0A024QZN4;B3KXA2	Vinculin, isoform CRA_c OS=Homo sapiens GN=VCL...	VCL	↓			A0A0A0MT16	ATP-binding cassette sub-family A member 13 OS...	ABCA13	↑
A0A024R882;F8VSL7;B4E310	Stomatin, isoform CRA_a OS=Homo sapiens GN=STO...	STOM			↓	HV70D	Immu↑globulin heavy variable 2-70D OS=Homo sa...	IGHV2-70D	↓			HV601;A2N0T7;A2N0U6;Q9UL75;A2N0T0;A2N0T4;Q9UL7...	Immunoglobulin heavy variable 6-1 OS=Homo sapi...	IGHV6-1	↓
B3KR18	cDNA FLJ33480 fis, clone BRAMY2002799, highly ...	B3KR18			↑	TM163	Transmembrane protein 163 OS=Homo sapiens GN=T...	TMEM163	↑			LYAM1	L-selectin OS=Homo sapiens GN=SELL PE=1 SV=2	SELL	↓
P78482	APOB protein (Fragment) OS=Homo sapiens GN=APO...	APOB_2			↑	A0A291FIZ5	NDUFS1 OS=Homo sapiens PE=3 SV=1	A0A291FIZ5	↓			A0A024R944;Q8TCE1;Q9UE54;Q8IZZ8;Q8IZZ9;Q8J001;...	Serpin peptidase inhibitor, clade C (Antithrom...	SERPINC1	↑
URP2;F5H1C6;H0YFT5;F5H3I6	Fermitin family homolog 3 OS=Homo sapiens GN=F...	FERMT3			↓	Q9UL72	Myosin-reactive immu↑globulin heavy chain var...	Q9UL72	↑			B0YJ74	Proteasome subunit alpha type OS=Homo sapiens ...	PSMA8	↓
B3KUB8;A0A0A1ED81;A0A0A1EAI1;A0A0G3VR70;A0A2D1...	cDNA FLJ39539 fis, clone PUAEN2008228, highly ...				↓	Q6P089	IGH@ protein OS=Homo sapiens GN=IGH@ PE=2 SV=1	IGH_1	↑			K1C9;K7EQQ3	Keratin, type I cytoskeletal 9 OS=Homo sapiens...	KRT9	↓
Q5CZ94	Uncharacterized protein DKFZp781M0386 OS=Homo ...				↓	A0A024R3Z1	Microtubule-associated protein OS=Homo sapiens...	MAP2	↑			PCYOX;B7Z8A2;B7Z3Y2;F8W8W4;C9K055;Q53ST0;C9JM5...	Prenylcysteine oxidase 1 OS=Homo sapiens GN=PC...	PCYOX1	↓
HV69D;A0A0F7TBJ2;HV169	Immu↑globulin heavy variable 1-69D OS=Homo sa...	IGHV1-69D			↑	IGLC7	Immu↑globulin lambda constant 7 OS=Homo sapiens GN=IGLC7 PE=1 SV=3	IGL_3	↑			CLUS;H0YC35;H0YLK8;E7ERK6;B4DW11;E7ETB4;H0YAS8...	Clusterin OS=Homo sapiens GN=CLU PE=1 SV=1	CLU	↓
A0A1L2BU33	Anti-staphylococcal enterotoxin D heavy chain ...				↓	CASPE;A9UFC0	Caspase-14 OS=Homo sapiens GN=CASP14 PE=1 SV=2	CASP14	↓			A0A120HG44	MS-E1 heavy chain variable region (Fragment) O...	A0A120HG44	↑
Q9BVT0	ARHA protein (Fragment) OS=Homo sapiens GN=ARH...	ARHA			↓	A2NH53	Immu↑gobulin kappa, VJ region (Fragment) OS=H...	A2NH53	↑			Q5JVE7	Coagulation factor X OS=Homo sapiens GN=F10 PE...	F10	↑
SPTC3	Serine palmitoyltransferase 3 OS=Homo sapiens ...	SPTLC3			↓	Q14180	NF1 gene homologue protein (Fragment) OS=Homo ...	NF1	↑			K2C1B;Q147W7	Keratin, type II cytoskeletal 1b OS=Homo sapie...	KRT77	↓
B1AHL2;FRPD1	Fibulin-1 OS=Homo sapiens GN=FBLN1 PE=1 SV=1	FBLN1			↑	A0A161I202	Lactoferrin OS=Homo sapiens GN=LTF PE=2 SV=1	LTF	↓			URP2;F5H1C6	Fermitin family homolog 3 OS=Homo sapiens GN=F...	FERMT3	↓
A2N0T9;A2N0T6	VH6DJ protein (Fragment) OS=Homo sapiens GN=VH...	VH6DJ			↓	HMCN2;A0A096LPG1	Hemicentin-2 OS=Homo sapiens GN=HMCN2 PE=2 SV=3	HMCN2	↓			ABCA7	ATP-binding cassette sub-family A member 7 OS=...	ABCA7	↓
A0A024R877;Q6ZMU0;B7ZBK6	Delta-ami↑levulinic acid dehydratase OS=Homo ...	ALAD			↓	K1C14;A0A024R1X6;Q13092	Keratin, type I cytoskeletal 14 OS=Homo sapien...	KRT14	↓			PNPH	Purine nucleoside phosphorylase OS=Homo sapien...	PNP	↑
						Q9HB00	Desmocollin 1, isoform CRA_b OS=Homo sapiens G...	DSC1	↓			DSG1	Desmoglein-1 OS=Homo sapiens GN=DSG1 PE=1 SV=2	DSG1	↓
						H0YMD1	Low-density lipoprotein receptor OS=Homo sapie...	LDLR	↓			K2C8;Q7L4M3	Keratin, type II cytoskeletal 8 OS=Homo sapien...	KRT8	↓
						A0A0X9UWM4	IBM-A3 heavy chain variable region (Fragment) ...	A0A0X9UWM4	↑			A0A024R1T9	ATP-citrate synthase OS=Homo sapiens GN=ACLY P...	ACLY	↓
						IGK_3	Immu↑globulin kappa light chain OS=Homo sapie...	IGK_3	↑			ALBU;F6KPG5;A0A0C4DGB6;A8K9P0;B2RBS8;B4DPP6;Q5...	Serum albumin OS=Homo sapiens GN=ALB PE=1 SV=2	ALB	↑
						SOX30	Transcription factor SOX-30 OS=Homo sapiens GN...	SOX30	↑			HABP2	Hyaluronan-binding protein 2 OS=Homo sapiens G...	HABP2	↓
						A0A0K2BMD8;U6A216;A0A1K0GXZ1;E9M4D4;E1B2D1;I1V...	Mutant hemoglobin alpha 2 globin chain OS=Homo...	HBA2	↑			IGD	Immunoglobulin delta heavy chain OS=Homo sapie...	IGD	↑
						A0A109PW50	IBM-B3 heavy chain variable region (Fragment) ...	A0A109PW50	↓			A0A0A0MRY2	Zinc finger MYND domain-containing protein 11 ...	ZMYND11	↑
						HBB;C8C504;B3VL05;A0A1B4WRL5;E9NGZ5;Q3LR79;Q8I...	Hemoglobin subunit beta OS=Homo sapiens GN=HBB...	HBB	↑			A0A087X0S5;Q8TBN2;B4DQV1;Q05BT9	Collagen alpha-1(VI) chain OS=Homo sapiens GN=...	COL6A1	↓
						VWF;B4DMS3;H2DLA2;B4DNX0;A8K7V7	von Willebrand factor OS=Homo sapiens GN=VWF P...	VWF	↓			Q6MZL2;Q9NSY8	Uncharacterized protein DKFZp686M0562 (Fragmen...	DKFZp686M0562	↑
						TERA;Q96IF9;Q0IIN5;Q9HAP1;C9IZA5;KATL2	Transitional endoplasmic reticulum ATPase OS=H...	VCP	↓			K22E;H0YID6;KRT84;F8VS61	Keratin, type II cytoskeletal 2 epidermal OS=H...	KRT2	↓
						A0A0S2Z4K6;H0Y9D7;H0YAB8	Transforming growth factor beta-induced 68kDa ...	TGFBI	↑			SYF1	Pre-mRNA-splicing factor SYF1 OS=Homo sapiens ...	XAB2	↑
						BPIB1;B2R7Z6;A2A2R0	BPI fold-containing family B member 1 OS=Homo ...	BPIFB1	↓			A0A087WU67	Fatty acid desaturase 6 OS=Homo sapiens GN=FAD...	FADS6	↑
						J3KTL5	Transmembrane protein 94 (Fragment) OS=Homo sa...	TMEM94	↑			A0A140VJI7	Testicular tissue protein Li 61 OS=Homo sapien...	A0A140VJI7	↑
						K7ELX0	Centrosomal protein of 192 kDa (Fragment) OS=H...	CEP192	↓			D0PNI1;E7ESK7;B0AZS6;E5RGE1;B4DJF2;B7Z2E6	Epididymis luminal protein 4 OS=Homo sapiens G...	YWHAZ	↓
						A0A140T974;A0A140T9R1	Flotillin-1 (Fragment) OS=Homo sapiens GN=FLOT...	FLOT1	↓			A0A024R877;Q6ZMU0	Delta-aminolevulinic acid dehydratase OS=Homo ...	ALAD	↓
						K2C6A;A8K2I0;B4DRU6;B4DWU6;A0A0S2Z427	Keratin, type II cytoskeletal 6A OS=Homo sapie...	KRT6A	↓			Q2TSD0;Q0QET7;E7EUT5;A4UCT1;Q5ZEY3;B4DRV9;G3PT	Glyceraldehyde-3-phosphate dehydrogenase OS=Ho...	Q2TSD0	↓
						A0A024R944;Q8TCE1;Q9UE54;Q8IZZ8;Q8IZZ9;Q8J001;...	Serpin peptidase inhibitor, clade C (Antithrom...	SERPINC1	↑			A0A024RC29	Desmocollin 3, isoform CRA_b OS=Homo sapiens G...	DSC3	↓
						Q6DHW4	Uncharacterized protein OS=Homo sapiens PE=2 SV=1	Q6DHW4	↑			CATA;B4DWK8;Q8TAK2	Catalase OS=Homo sapiens GN=CAT PE=1 SV=3	CAT	↓
						B0YJ74	Proteasome subunit alpha type OS=Homo sapiens ...	PSMA8	↑			Q9H6N8	cDNA: FLJ22032 fis, clone HEP08743 OS=Homo sap...	Q9H6N8	↑
						S6B2B6	IgG H chain OS=Homo sapiens PE=2 SV=1	S6B2B6	↓			CASPE	Caspase-14 OS=Homo sapiens GN=CASP14 PE=1 SV=2	CASP14	↓
						SMC1B	Structural maintenance of chromosomes protein ...	SMC1B	↓			A0A161I202	Lactoferrin OS=Homo sapiens GN=LTF PE=2 SV=1	LTF	↓
						HV343	Immu↑globulin heavy variable 3-43 OS=Homo sap...	IGHV3-43	↓			S6B2A6	IgG H chain OS=Homo sapiens PE=2 SV=1	S6B2A6	↑
						CBG;G3V350	Corticosteroid-binding globulin OS=Homo sapien...	SERPINA6	↑			LRP1;Q59FG2;Q6PJ72;H0YJI8;Q7Z7K9;Q6LBN5	Prolow-density lipoprotein receptor-related pr...	LRP1	↓
						K2C78;B4DQ49	Keratin, type II cytoskeletal 78 OS=Homo sapie...	KRT78	↓			CO2A1	Collagen alpha-1(II) chain OS=Homo sapiens GN=...	COL2A1	↓
						A0A087X1Z3	Proteasome activator complex subunit 2 OS=Homo...	PSME2	↑			FGFP2	Fibroblast growth factor-binding protein 2 OS=...	FGFBP2	↓
						ARSH	Arylsulfatase H OS=Homo sapiens GN=ARSH PE=2 SV=1	ARSH	↑			OR1B1	Olfactory receptor 1B1 OS=Homo sapiens GN=OR1B...	OR1B1	↑
						A0A1B1CYC8;A0A1B1CYC5	Vitamin D binding protein (Fragment) OS=Homo s...	Gc	↑			A2N2F4	VK3 protein (Fragment) OS=Homo sapiens GN=VK3 ...	VK3	↑
						D6RF35;VTDB;D6RBJ7;D6RF20	Vitamin D-binding protein OS=Homo sapiens GN=G...	GC	↑			Q6GMX6;A2NYU6;A0A125U0U3;HV431	IGH@ protein OS=Homo sapiens GN=IGH@ PE=1 SV=1	IGH	↑
						A0A068LRW6;A0A0J9YVU5;HV270	Ig heavy chain variable region (Fragment) OS=H...	A0A068LRW6	↓			EMIL1	EMILIN-1 OS=Homo sapiens GN=EMILIN1 PE=1 SV=3	EMILIN1	↓
						A0A120HG44	MS-E1 heavy chain variable region (Fragment) O...	A0A120HG44	↑			VTNC;J7HH10;B7Z553;F5GX75;H0YJW9	Vitronectin OS=Homo sapiens GN=VTN PE=1 SV=1	VTN	↑
						HV205;A0A068LRW0	Immu↑globulin heavy variable 2-5 OS=Homo sapi...	IGHV2-5	↓			A0A024R6H1	Serine palmitoyltransferase, long chain base s...	SPTLC2	↑
						RELN;B4DEZ5;B4DMH0	Reelin OS=Homo sapiens GN=RELN PE=1 SV=3	RELN	↓			KVD13	Immunoglobulin kappa variable 1D-13 OS=Homo sa...	IGKV1D-13	↓
						A0A0X9T7T4	MS-D3 heavy chain variable region (Fragment) O...	A0A0X9T7T4	↑			A0A024R056	Guanine nucleotide binding protein (G protein)...	GNB1	↓
						PSA1	Proteasome subunit alpha type-1 OS=Homo sapien...	PSMA1	↑			A2N011	Vh1-D-J3-region (Fragment) OS=Homo sapiens PE=...	A2N011	↓
						S6AWE6;S6BGF9;S6B286;S6C4R7	IgG L chain OS=Homo sapiens PE=2 SV=1	S6AWE6	↑			LMTK1	Serine/threonine-protein kinase LMTK1 OS=Homo ...	AATK	↓
						HEG1;H7C4M4	Protein HEG homolog 1 OS=Homo sapiens GN=HEG1 ...	HEG1	↓			CATG	Cathepsin G OS=Homo sapiens GN=CTSG PE=1 SV=2	CTSG	↓
						C9JD84;B4DNR7;B4DRF7;H7BZ76;H7C2H7	Latent-transforming growth factor beta-binding...	LTBP1	↓			MTR1A	Melatonin receptor type 1A OS=Homo sapiens GN=...	MTNR1A	↑
						OR1B1	Olfactory receptor 1B1 OS=Homo sapiens GN=OR1B...	OR1B1	↑			B3KUB8;B7Z6C3;A0A0A1ED81;A0A0G3VR70;A0A0G3VPD9...	cDNA FLJ39539 fis, clone PUAEN2008228, highly ...	B3KUB8	↓
						L8E853	von Willebrand factor OS=Homo sapiens GN=VWF P...	VWF_1	↑			1433E;B7ZA86	14-3-3 protein epsilon OS=Homo sapiens GN=YWHA...	YWHAE	↓
						A0A1W6IYJ4	N90-VRC38.03 light chain variable region (Frag...	A0A1W6IYJ4	↑			K2C5;B4DL32;H0YI76;F8W0C6;H0YIN9;F8VV57;F8VU69	Keratin, type II cytoskeletal 5 OS=Homo sapien...	KRT5	↓
						A0A0S2Z4K3;Q16519;G5E9F8;B4E1L6;Q16441;H7BXT0;...	Protein S isoform 1 (Fragment) OS=Homo sapiens...	PROS1	↑			A2NYU9	Heavy chain Fab (Fragment) OS=Homo sapiens PE=...	A2NYU9	↓
						HGFA	Hepatocyte growth factor activator OS=Homo sap...	HGFAC	↑			A0A0A7C614	MHC class II antigen (Fragment) OS=Homo sapien...	HLA-DPB1	↓
						A0A0F7TD49	IGHV3-7 protein (Fragment) OS=Homo sapiens GN=...	IGHV3-7	↑			E2RVJ0;A0A0A0MS98;B7ZFE0;E2J824;A0A0H3YPP8	Anion exchange protein OS=Homo sapiens GN=SLC4...	SLC4A1	↓
						B4E1B2	cDNA FLJ53691, highly similar to Serotransferr...	B4E1B2	↑			Q0P512;B4DDR6	Solute carrier family 2 (Facilitated glucose t...	SLC2A1	↓
						Q53H26;TRFE;Q06AH7;A0A0K0K1H8;B4DI57;B4DEX9;A0...	Transferrin variant (Fragment) OS=Homo sapiens...	Q53H26	↑			H0YDX5	Cytoskeleton-associated protein 5 (Fragment) O...	CKAP5	↑
						K1C9;K7EQQ3	Keratin, type I cytoskeletal 9 OS=Homo sapiens...	KRT9	↓			MMRN1;E7EPG1;B7Z7R8	Multimerin-1 OS=Homo sapiens GN=MMRN1 PE=1 SV=3	MMRN1	↓
						MP2K7	Dual specificity mitogen-activated protein kin...	MAP2K7	↑			ADIPO	Adiponectin OS=Homo sapiens GN=ADIPOQ PE=1 SV=1	ADIPOQ	↑
						A0A024RC29	Desmocollin 3, isoform CRA_b OS=Homo sapiens G...	DSC3	↓			LV539	Immunoglobulin lambda variable 5-39 OS=Homo sa...	IGLV5-39	↓
						A0A140VK44;G3V295;H0YJC4	Proteasome subunit alpha type OS=Homo sapiens ...	A0A140VK44	↓			VIME;B3KRK8	Vimentin OS=Homo sapiens GN=VIM PE=1 SV=4	VIM		↓
						HV459;A0A068LRV5	Immu↑globulin heavy variable 4-59 OS=Homo sap...	IGHV4-59	↓			A2NH53	Immunogobulin kappa, VJ region (Fragment) OS=H...	A2NH53		↓
						EMIL1	EMILIN-1 OS=Homo sapiens GN=EMILIN1 PE=1 SV=3	EMILIN1	↓			HPTR;A0A0A0MRD9;J3KTC3;Q14552	Haptoglobin-related protein OS=Homo sapiens GN...	HPR		↓
						APOH;B4DPN0;J3QLI0;J3QRN2;J3KS17	Beta-2-glycoprotein 1 OS=Homo sapiens GN=APOH ...	APOH	↑			J3KPG9	Cysteine sulfinic acid decarboxylase (Fragment...	CSAD		↓
						F13B	Coagulation factor XIII B chain OS=Homo sapien...	F13B	↑			A0A0X9V9C4	GCT-A8 heavy chain variable region (Fragment) ...	A0A0X9V9C4		↓
						A2N011	Vh1-D-J3-region (Fragment) OS=Homo sapiens PE=...	A2N011	↓			HV118	Immunoglobulin heavy variable 1-18 OS=Homo sap...	IGHV1-18		↓
						PLAK;A0A0S2Z495	Junction plakoglobin OS=Homo sapiens GN=JUP PE...	JUP	↓			KV229;KVD26	Immunoglobulin kappa variable 2-29 OS=Homo sap...	IGKV2-29		↓
						Q9H6N8	cDNA: FLJ22032 fis, clone HEP08743 OS=Homo sap...	Q9H6N8	↑			CRP;Q5VVP7	C-reactive protein OS=Homo sapiens GN=CRP PE=1...	CRP		↑
						A0A0H3W548;1A02;1A25;1B15;1B44;1B73;A0A0G3EHC5...	MHC class I antigen OS=Homo sapiens GN=HLA-A P...	HLA-A	↓			B1N7B8	Cryocrystalglobulin CC1 kappa light chain vari...	B1N7B8		↓
						HV145	Immu↑globulin heavy variable 1-45 OS=Homo sap...	IGHV1-45	↓			SAA2	Serum amyloid A-2 protein OS=Homo sapiens GN=S...	SAA2		↑
						S6B2A6	IgG H chain OS=Homo sapiens PE=2 SV=1	S6B2A6	↑			A0A024R035	Complement component 9, isoform CRA_a OS=Homo ...	C9		↑
						K2C8;Q7L4M3	Keratin, type II cytoskeletal 8 OS=Homo sapien...	KRT8	↓			S6AWE6;S6BGF9;S6B286;S6C4R7	IgG L chain OS=Homo sapiens PE=2 SV=1	S6AWE6		↓
						A0A024R6H1	Serine palmitoyltransferase, long chain base s...	SPTLC2	↑			PCSK9	Proprotein convertase subtilisin/kexin type 9 ...	PCSK9		↓
						B7Z7M2	cDNA FLJ51564, highly similar to Pregnancy zon...	B7Z7M2	↑			ECM29	Proteasome-associated protein ECM29 homolog OS...	ECM29		↓
						A0A0A7C614	MHC class II antigen (Fragment) OS=Homo sapien...	HLA-DPB1	↓			C0JYY2;APOB;E1A689;A8MUN2;E1B4S7;E1B4S8;E1B4S9...	Apolipoprotein B (Including Ag(X) antigen) OS=...	APOB		↓
						MUC5B;Q9NYE4	Mucin-5B OS=Homo sapiens GN=MUC5B PE=1 SV=3	MUC5B	↓			CAMP	Cathelicidin antimicrobial peptide OS=Homo sap...	CAMP		↓
						A2AP;A0A0G2JPA8;A0A0J9YWQ3;A0A0J9YY65	Alpha-2-antiplasmin OS=Homo sapiens GN=SERPINF...	SERPINF2	↑			SAA1	Serum amyloid A-1 protein OS=Homo sapiens GN=S...	SAA1		↑
						A2MYD1	V4-4 protein (Fragment) OS=Homo sapiens GN=V4-...	V4-4	↑			A2IPI6	HRV Fab 027-VL (Fragment) OS=Homo sapiens PE=2...	A2IPI6		↓
						A0A024R856	HCG96198, isoform CRA_a OS=Homo sapiens GN=hCG...	hCG_96198	↑			A0A1W6IYI9;A0A1W6IYJ5	N90-VRC38.04 heavy chain variable region (Frag...	A0A1W6IYI9		↓
						A0A024R8D7	Lipocalin 1 (Tear prealbumin), isoform CRA_a O...	LCN1	↓			Q7Z7Q0	APOB protein OS=Homo sapiens GN=APOB PE=2 SV=1	APOB_1		↑
						A0A024R6I9	Serpin peptidase inhibitor, clade A (Alpha-1 a...	SERPINA4	↓			LV214;Q5NV63	Immunoglobulin lambda variable 2-14 OS=Homo sa...	IGLV2-14		↓
						PI16;B2R701	Peptidase inhibitor 16 OS=Homo sapiens GN=PI16...	PI16	↑			B3KUF7	cDNA FLJ39750 fis, clone SMINT2017736, moderat...	B3KUF7		↓
						Q504U3	Pyruvate kinase OS=Homo sapiens GN=PKM2 PE=2 SV=1	PKM2	↓			B7Z8A2;PCYOX;B7Z3Y2;F8W8W4;C9K055;C9JM55;C9JGT...	cDNA FLJ51671, highly similar to Prenylcystein...	B7Z8A2		↓
						A0A1W6IYL0	N90-VRC38.07 light chain variable region (Frag...	A0A1W6IYL0	↓			LV319;A0A193CHS2;A2N2W9;Q7Z2E8	Immunoglobulin lambda variable 3-19 OS=Homo sa...	IGLV3-19		↓
						A0A0S2Z3F6;A0A0S2Z3I8;H3BRJ9;Q9H4L8;F4YZX8	Cholesteryl ester transfer protein plasma isof...	CETP	↑			VP13D	Vacuolar protein sorting-associated protein 13...	VPS13D		↑
						Q2TSD0;Q0QET7;E7EUT5;A4UCT1;Q5ZEY3;B4DRV9;G3PT	Glyceraldehyde-3-phosphate dehydrogenase OS=Ho...	Q2TSD0	↓			A0A0X9TD47	MS-D1 light chain variable region (Fragment) O...	A0A0X9TD47		↓
						INHBE	Inhibin beta E chain OS=Homo sapiens GN=INHBE ...	INHBE	↓			A1AG1	Alpha-1-acid glycoprotein 1 OS=Homo sapiens GN...	ORM1		↑
						A0A140VK24;J3QKT0	Testicular secretory protein Li 24 OS=Homo sap...	A0A140VK24	↑			A0A125U0U7	MS-C1 heavy chain variable region (Fragment) O...	A0A125U0U7		↓
						H7BZV8	General transcription factor 3C polypeptide 3 ...	GTF3C3	↓			Q569I7	Uncharacterized protein OS=Homo sapiens PE=2 SV=1	Q569I7		↓
						CO2A1	Collagen alpha-1(II) chain OS=Homo sapiens GN=...	COL2A1	↓			A0A024RD39	Platelet-activating factor acetylhydrolase OS=...	PLA2G7		↓
						MOES;Q6PJT4;B7Z4C7;V9GZ54;B7Z2S7;B7Z5V2;EZRI;Q...	Moesin OS=Homo sapiens GN=MSN PE=1 SV=3	MSN	↓			A0A120HF66	IBM-A1 heavy chain variable region (Fragment) ...	A0A120HF66		↓
						ITA2B;B4DLU2;B7Z8B0;Q59FA8;Q0MVN7	Integrin alpha-IIb OS=Homo sapiens GN=ITGA2B P...	ITGA2B	↓			A2KBC6;A2KBC2;A2KBB9;A2KUC3;HV323;A2NUT3;A2NWW...	Anti-FactorVIII scFv (Fragment) OS=Homo sapien...	A2KBC6		↓
						A0A0R7FJH5;Q96EF3	Coagulation factor XII OS=Homo sapiens GN=F12 ...	F12	↑			FGL1	Fibrinogen-like protein 1 OS=Homo sapiens GN=F...	FGL1		↑
						Q5NV82;LV545	V4-2 protein (Fragment) OS=Homo sapiens GN=V4-...	V4-2	↑			NEP	Neprilysin OS=Homo sapiens GN=MME PE=1 SV=2	MME		↓
						B3KPV9;BAIP2;B4DQ43;B4DWA1;I3L0M4;I3L0Y9;I3L113	cDNA FLJ32326 fis, clone PROST2004332, highly ...	B3KPV9	↓			A0A024R0T8;K7EJI9;K7EKP1	Apolipoprotein C-I, isoform CRA_a OS=Homo sapi...	APOC1		↓
						HSP7C;B3KTV0;Q53GZ6;B4DTX2;B4E1Q1;E9PNE6;HSP72...	Heat shock cognate 71 kDa protein OS=Homo sapi...	HSPA8	↓			A0A024R6I7;A0A0G2JRN3	Alpha-1-antitrypsin OS=Homo sapiens GN=SERPINA...	SERPINA1		↑
						A0A087WWU8;A0A0S2Z4I4;B4DQ80;M1VPF4;A0A024R4K5...	Tropomyosin alpha-3 chain OS=Homo sapiens GN=T...	TPM3	↓			A1AT;Q13747;Q9P173;A6YP93;B2D098;C5J0G2;G3V2B9...	Alpha-1-antitrypsin OS=Homo sapiens GN=SERPINA...	SERPINA1_1		↑
						B4DRZ9	cDNA FLJ50187 OS=Homo sapiens PE=2 SV=1	B4DRZ9	↓			A0A193CHS1	10E8 light chain variable region (Fragment) OS...	A0A193CHS1		↓
						A2NYQ9	Anti-folate binding protein (Fragment) OS=Homo...	HuVH8B	↑			H0YEF1	Jouberin (Fragment) OS=Homo sapiens GN=AHI1 PE...	AHI1		↑
						A0A1S5UZ07;Q9Y4A1;TLN2	Talin-1 OS=Homo sapiens GN=TLN1 PE=2 SV=1	TLN1	↑			CHD8;CHD1	Chromodomain-helicase-DNA-binding protein 8 OS...	CHD8		↑
						A0A024RCB7	Tetraspanin OS=Homo sapiens GN=CD81 PE=3 SV=1	CD81	↓			LV861	Immunoglobulin lambda variable 8-61 OS=Homo sa...	IGLV8-61		↓
						Q6MZL2;Q9NSY8	Uncharacterized protein DKFZp686M0562 (Fragmen...	DKFZp686M0562	↑			Q6N091	Uncharacterized protein DKFZp686C02220 (Fragme...	DKFZp686C02220		↑
						A0A087WWY3;FLNA;F8WE98;Q8TES4;Q6NXF2	Filamin-A OS=Homo sapiens GN=FLNA PE=1 SV=1	FLNA	↓			S10A7;S1A7A	Protein S100-A7 OS=Homo sapiens GN=S100A7 PE=1...	S100A7		↑
						CATG	Cathepsin G OS=Homo sapiens GN=CTSG PE=1 SV=2	CTSG	↓			A0A0S2Z3D5;J9ZVQ3;H0Y7L5;E7ERP7;Q6LBZ1;A0A0S2Z...	Apolipoprotein E isoform 1 (Fragment) OS=Homo ...	APOE		↓
						DCD	Dermcidin OS=Homo sapiens GN=DCD PE=1 SV=2	DCD	↓			KRT36;K1H2	Keratin, type I cuticular Ha6 OS=Homo sapiens ...	KRT36		↓
						PNPH	Purine nucleoside phosphorylase OS=Homo sapien...	PNP	↑			D3DQX7;E9PQD6	Serum amyloid A protein OS=Homo sapiens GN=SAA...	SAA1_1		↑
						K1C10;K1C28;K1C24;K1C25;KRT37;K1C18;K1C26	Keratin, type I cytoskeletal 10 OS=Homo sapien...	KRT10	↓			A0A024R6I9	Serpin peptidase inhibitor, clade A (Alpha-1 a...	SERPINA4		↓
						A0A024RD93	Phosphoribosylami↑imidazole carboxylase, phos...	PAICS	↓			Q5NV82;A0A0G2JSC0;LV539;LV545	V4-2 protein (Fragment) OS=Homo sapiens GN=V4-...	V4-2		↓
						ACTB;B4DVQ0;B4DW52;Q53G99;B3KWQ3;B3KUD3;Q96DE1...	Actin, cytoplasmic 1 OS=Homo sapiens GN=ACTB P...	ACTB	↓			MUC2;A0A0G2JM87;Q9HBC5	Mucin-2 OS=Homo sapiens GN=MUC2 PE=1 SV=2	MUC2		↓
						A0A193CHS1	10E8 light chain variable region (Fragment) OS...	A0A193CHS1	↑			Q8TE63	Immunglobulin light chain variable region (Fra...	Q8TE63		↓
						H0YL69;H0YKS0	Proteasome subunit alpha type (Fragment) OS=Ho...	PSMA4	↓			SBSN;K7ESC4	Suprabasin OS=Homo sapiens GN=SBSN PE=1 SV=2	SBSN		↑
						VIME;B3KRK8	Vimentin OS=Homo sapiens GN=VIM PE=1 SV=4	VIM		↓		Q6PIQ7;Q6GMW3;IGLC3	IGL@ protein OS=Homo sapiens GN=IGL@ PE=1 SV=1	IGL_2		↑
						A2IPI6	HRV Fab 027-VL (Fragment) OS=Homo sapiens PE=2...	A2IPI6		↓		A0A0B4RUS7;C9JZZ0	Apolipoprotein A-V, isoform CRA_a OS=Homo sapi...	APOA5		↓
						KV228	Immu↑globulin kappa variable 2-28 OS=Homo sap...	IGKV2-28		↓		A2J1M8	Rheumatoid factor RF-IP12 (Fragment) OS=Homo s...	A2J1M8		↓
						A2MG;F8W7L3;H0YFH1;Q9BQ22;B4DG70;CGT	Alpha-2-macroglobulin OS=Homo sapiens GN=A2M P...	A2M		↑		HV309;Q9UL87	Immunoglobulin heavy variable 3-9 OS=Homo sapi...	IGHV3-9		↓
						A0A024RAB9;D6RGJ1	Complement component 1, q subcomponent, B chai...	C1QB		↑		A0A024R1F4;E7ETR7	HCG2010666, isoform CRA_a OS=Homo sapiens GN=h...	hCG_2010666		↑
						A0A024RAG6;X6RLJ0;Q9H2L7	Complement component 1, q subcomponent, A chai...	C1QA		↑		A2NZ55	Variable immnoglobulin anti-estradiol heavy ch...	A2NZ55		↓
						A0A024R035	Complement component 9, isoform CRA_a OS=Homo ...	C9		↑		TIP	T-cell immunomodulatory protein OS=Homo sapien...	ITFG1		↓
						A0A109PSY4	MS-A1 light chain variable region (Fragment) O...	A0A109PSY4		↓		ADDB	Beta-adducin OS=Homo sapiens GN=ADD2 PE=1 SV=3	ADD2		↑
						KV401	Immu↑globulin kappa variable 4-1 OS=Homo sapi...	IGKV4-1		↓		Q8TCZ8	Apolipoprotein E (Fragment) OS=Homo sapiens GN...	APOE_1		↑
						LV214;Q5NV63	Immu↑globulin lambda variable 2-14 OS=Homo sa...	IGLV2-14		↓		A0A024RC61;B4DV63;B4DP01;B4DPH5;H0YKT6;H0YLZ8;...	Aminopeptidase OS=Homo sapiens GN=ANPEP PE=3 SV=1	ANPEP		↑
						A0A024RAA7	Complement component 1, q subcomponent, C chai...	C1QC		↑		GGA1	ADP-ribosylation factor-binding protein GGA1 O...	GGA1		↓
						HV118	Immu↑globulin heavy variable 1-18 OS=Homo sap...	IGHV1-18		↓		A2NW98	Rheumatoid factor light chain variable region ...	A2NW98		↓
						Q9UL81;Q9UL77	Myosin-reactive immu↑globulin light chain var...	Q9UL81		↓		CO2	Complement C2 OS=Homo sapiens GN=C2 PE=1 SV=2	C2		↑
						A2KBC6;A2KBC2;A2KBB9;A2KUC3;HV323;A2NUT3;A2NWW...	Anti-FactorVIII scFv (Fragment) OS=Homo sapien...	A2KBC6		↓		H3BQE5	Cytosolic Fe-S cluster assembly factor NUBP2 (...	NUBP2		↑
						LAMB1;E7EPA6;Q8TAS6	Laminin subunit beta-1 OS=Homo sapiens GN=LAMB...	LAMB1		↑		A0A024R580	Calpain 1, (Mu/I) large subunit, isoform CRA_a...	CAPN1		↑
						A0A1W6IYI9;A0A1W6IYJ5	N90-VRC38.04 heavy chain variable region (Frag...	A0A1W6IYI9		↓		SORCN;B4DHQ6	Sorcin OS=Homo sapiens GN=SRI PE=1 SV=1	SRI		↓
						CLUS;H0YC35;H0YLK8;E7ERK6;B4DW11;E7ETB4;H0YAS8...	Clusterin OS=Homo sapiens GN=CLU PE=1 SV=1	CLU		↑		HEMO;Q9BS19;B7Z8Q4;HYI	Hemopexin OS=Homo sapiens GN=HPX PE=1 SV=2	HPX		↑
						HV741	Immu↑globulin heavy variable 7-4-1 OS=Homo sa...	IGHV7-4-1		↓		A0A0U4BW16;Q6ZNL4;B4E3S1;MYH10	Non-muscle myosin heavy chain 9 OS=Homo sapien...	MYH9		↑
						A0A024RC61;B4DV63;B4DP01;B4DPH5;H0YKT6;H0YLZ8;...	Ami↑peptidase OS=Homo sapiens GN=ANPEP PE=3 SV=1	ANPEP		↑		TTHY;A0A087WT59;A0A087WV45;Q8TDB2;Q53WY6	Transthyretin OS=Homo sapiens GN=TTR PE=1 SV=1	TTR		↓
						A0A0X9UWK7;A0A0F7TB04;A0A068LKQ0;A0A0F7T891;A0...	MS-D4 heavy chain variable region (Fragment) O...	A0A0X9UWK7		↓		Q5EFE6	Anti-RhD monoclonal T125 kappa light chain OS=...	Q5EFE6		↓
						A0N7J6	REV25-2 (Fragment) OS=Homo sapiens PE=2 SV=1	A0N7J6		↓		A0A1L2BU42	Anti-staphylococcal enterotoxin A heavy chain ...	A0A1L2BU42		↑
						PCSK9	Proprotein convertase subtilisin/kexin type 9 ...	PCSK9		↓		Q5NV81;LV144	V1-16 protein (Fragment) OS=Homo sapiens GN=V1...	V1-16		↓
						A8K5J8;B4DPQ0;C1R;Q53HT9;F5H2D0;B4E1B0;D3DUT5;...	cDNA FLJ75066, highly similar to Homo sapiens ...	A8K5J8		↑		H0YBV3	Tetratricopeptide repeat protein 13 (Fragment)...	TTC13		↓
						A0A140VKF3;I3L107	Testis tissue sperm-binding protein Li 70n OS=...	A0A140VKF3		↑		POF1B	Protein POF1B OS=Homo sapiens GN=POF1B PE=1 SV=3	POF1B		↑
						DPP4;F8WBB6	Dipeptidyl peptidase 4 OS=Homo sapiens GN=DPP4...	DPP4		↑		Q96JD0;Q5NV88;Q96JD1;LV657	Amyloid lambda 6 light chain variable region S...	Q96JD0		↓
						FGL1	Fibri↑gen-like protein 1 OS=Homo sapiens GN=F...	FGL1		↑		ITB3;B4DTY9;I3L4X8;A7U833	Integrin beta-3 OS=Homo sapiens GN=ITGB3 PE=1 ...	ITGB3		↓
						A0A0U4BW16;Q6ZNL4;B4E3S1;MYH10	↑n-muscle myosin heavy chain 9 OS=Homo sapien...	MYH9		↑		IGLC7	Immunoglobulin lambda constant 7 OS=Homo sapie...	IGLC7		↓
						A0A024RAL1;CSPG2;D6RGZ6;A0A1B1PFX2	Chondroitin sulfate proteoglycan 2 (Versican),...	CSPG2		↑		A0A024QYY7	Unc-51-like kinase 2 (C. elegans), isoform CRA...	ULK2		↓
						A0A1W6IYI8	N90-VRC38.10 heavy chain variable region (Frag...	A0A1W6IYI8		↓		A0A109PS54	GCT-A8 light chain variable region (Fragment) ...	A0A109PS54		↓
						A0A024R580	Calpain 1, (Mu/I) large subunit, isoform CRA_a...	CAPN1		↓		KT33B	Keratin, type I cuticular Ha3-II OS=Homo sapie...	KRT33B		↓
						B3KUF7	cDNA FLJ39750 fis, clone SMINT2017736, moderat...	B3KUF7		↓		ALDOA;H3BPS8;A0A0M4FNU3;H3BR04;H3BUH7;H3BMQ8;A...	Fructose-bisphosphate aldolase A OS=Homo sapie...	ALDOA		↓
						SBSN;K7ESC4	Suprabasin OS=Homo sapiens GN=SBSN PE=1 SV=2	SBSN		↑		B4DTA6	cDNA FLJ57794, moderately similar to Ras-relat...	B4DTA6		↓
						KT33B	Keratin, type I cuticular Ha3-II OS=Homo sapie...	KRT33B		↑		HV108	Immunoglobulin heavy variable 1-8 OS=Homo sapi...	IGHV1-8		↓
						LITD1	LINE-1 type transposase domain-containing prot...	L1TD1		↑		A0A024RAL1;CSPG2;D6RGZ6;A0A1B1PFX2	Chondroitin sulfate proteoglycan 2 (Versican),...	CSPG2		↑
						Q9NPP6;A0A0G2JMB2;IGHA2;Q6N041	Immu↑globulin heavy chain variant (Fragment) ...	Q9NPP6		↓		Q7Z3Y6	Rearranged VH4-34 V gene segment (Fragment) OS...	VH4-34		↓
						CO6A3;B7ZW00;Q59F25;B4E0A4;Q63HQ4;C9JNG9;Q8N4Z...	Collagen alpha-3(VI) chain OS=Homo sapiens GN=...	COL6A3		↑		Q9UL83;KVD15	Myosin-reactive immunoglobulin light chain var...	Q9UL83		↓
						H0YEF1	Jouberin (Fragment) OS=Homo sapiens GN=AHI1 PE...	AHI1		↑		TCPQ	T-complex protein 1 subunit theta OS=Homo sapi...	CCT8		↑
						CO6A2;Q9BUM6;Q6FHW5	Collagen alpha-2(VI) chain OS=Homo sapiens GN=...	COL6A2		↑		A4UCR9	Mitochondrial 28S ribosomal protein S34 OS=Hom...	A4UCR9			↑
						DEF1	Neutrophil defensin 1 OS=Homo sapiens GN=DEFA1...	DEFA1		↓		A0A024R9J3	Collectin sub-family member 10 (C-type lectin)...	COLEC10			↓
						CLCN6	Chloride transport protein 6 OS=Homo sapiens G...	CLCN6		↓		SRCRL;M0QZ17	Soluble scavenger receptor cysteine-rich domai...	SSC5D			↑
						J3KPG9	Cysteine sulfinic acid decarboxylase (Fragment...	CSAD		↓		K7EKS1	DNA-directed RNA polymerase II subunit RPB9 OS...	POLR2I			↓
						Q8TE63	Immunglobulin light chain variable region (Fra...	Q8TE63		↓		A0A125U0V2;A0A068LRW4	GCT-A1 heavy chain variable region (Fragment) ...	A0A125U0V2			↑
						A2IPI5	HRV Fab 026-VL (Fragment) OS=Homo sapiens PE=2...	A2IPI5		↓		A0A125QYY5;KV133	GCT-A9 light chain variable region (Fragment) ...	A0A125QYY5			↓
						A0A023UN48	RHAG OS=Homo sapiens GN=RHAG PE=2 SV=1	RHAG		↑		MYH4	Myosin-4 OS=Homo sapiens GN=MYH4 PE=2 SV=2	MYH4			↓
						A0A024RC55;A0A024RC59;H0YKS8	Milk fat globule-EGF factor 8 protein, isoform...	MFGE8		↑		A0A024RAA7	Complement component 1, q subcomponent, C chai...	C1QC			↓
						Q5NV90;LV325	V2-17 protein (Fragment) OS=Homo sapiens GN=V2...	V2-17		↓		TGM3	Protein-glutamine gamma-glutamyltransferase E ...	TGM3			↓
						A0A024R8N9;J9JIE0	G protein-coupled receptor, family C, group 5,...	GPRC5C		↑		A0A5E4;S6BAP8;LV861	Uncharacterized protein OS=Homo sapiens PE=2 SV=1	A0A5E4			↓
						A0A024RA52	Proteasome subunit alpha type OS=Homo sapiens ...	PSMA2		↑		M0QYF6	Protein GPR108 (Fragment) OS=Homo sapiens GN=G...	GPR108			↑
						Q6N091	Uncharacterized protein DKFZp686C02220 (Fragme...	DKFZp686C02220		↑		B3KXF2	cDNA FLJ45314 fis, clone BRHIP3005142, highly ...	B3KXF2			↓
						RAP2C	Ras-related protein Rap-2c OS=Homo sapiens GN=...	RAP2C		↑		HRG;Q68DR3	Histidine-rich glycoprotein OS=Homo sapiens GN...	HRG			↑
						HEMO;Q9BS19;B7Z8Q4;HYI	Hemopexin OS=Homo sapiens GN=HPX PE=1 SV=2	HPX		↑		A0A087WYF1;Q59H37	Laminin subunit alpha-2 OS=Homo sapiens GN=LAM...	LAMA2			↑
						TGM3	Protein-glutamine gamma-glutamyltransferase E ...	TGM3		↓		A0A1C9J6R5;A0A1C9J6T1	B cell receptor heavy chain variable region (F...	A0A1C9J6R5			↓
						KVD29	Immu↑globulin kappa variable 2D-29 OS=Homo sa...	IGKV2D-29			↑	KVD21;A0A0C4DH26	Immunoglobulin kappa variable 6D-21 OS=Homo sa...	IGKV6D-21			↓
						A0A1W6IYJ1;Q0ZCI5;Q6ZP85	N90-VRC38.09 heavy chain variable region (Frag...	A0A1W6IYJ1			↓	Q59FP5;B2RMN7;H0YJE6;O14726;Q71VF9;O14725;Q71V...	Spectrin, beta, erythrocytic (Includes spheroc...	Q59FP5			↓
						B0YIW2	Apolipoprotein C-III OS=Homo sapiens GN=APOC3 ...	APOC3			↑	Q5NV92	V5-6 protein (Fragment) OS=Homo sapiens GN=V5-...	V5-6			↓
						TSP4	Thrombospondin-4 OS=Homo sapiens GN=THBS4 PE=1...	THBS4			↑	H0YJM8	Proteasome subunit beta type-5 (Fragment) OS=H...	PSMB5			↑
						ALS	Insulin-like growth factor-binding protein com...	IGFALS			↑	A0A024R462;FINC;Q6MZM7;Q59G22;Q6N084;Q68CX6;B4...	Fibronectin 1, isoform CRA_n OS=Homo sapiens G...	FN1			↓
						APOA4;Q13784	Apolipoprotein A-IV OS=Homo sapiens GN=APOA4 P...	APOA4			↓	A0A024R9Q1;A0PJG0;TSP2;A8MZG1;B4DQQ9	Thrombospondin 1, isoform CRA_a OS=Homo sapien...	THBS1			↓
						KBTB8	Kelch repeat and BTB domain-containing protein...	KBTBD8			↑	C1QT3	Complement C1q tumor necrosis factor-related p...	C1QTNF3			↓
						B7Z539;ITIH1;B7Z8B6;F8WAS2;H7C0N0;Q9P1C5	cDNA FLJ56954, highly similar to Inter-alpha-t...	B7Z539			↑	A8K479	cDNA FLJ77094, highly similar to Homo sapiens ...	A8K479			↓
						A0A024R0T8;K7EJI9;K7EKP1	Apolipoprotein C-I, isoform CRA_a OS=Homo sapi...	APOC1			↑	Q9UL82	Myosin-reactive immunoglobulin light chain var...	Q9UL82			↓
						A1A508;H0Y8D1;TMPSD	PRSS3 protein OS=Homo sapiens GN=PRSS3 PE=2 SV=1	PRSS3			↓	XP32	Skin-specific protein 32 OS=Homo sapiens GN=XP...	XP32			↓
						HV349	Immu↑globulin heavy variable 3-49 OS=Homo sap...	IGHV3-49			↑	Q9UL92;A0A109PS45	Myosin-reactive immunoglobulin heavy chain var...	Q9UL92			↓
						A0A125QYY5;KV133	GCT-A9 light chain variable region (Fragment) ...	A0A125QYY5			↓	LV327	Immunoglobulin lambda variable 3-27 OS=Homo sa...	IGLV3-27			↓
						D3DTX7;CO1A1	Collagen, type I, alpha 1, isoform CRA_a OS=Ho...	COL1A1			↑	A0A109PVK5	GCT-A6 heavy chain variable region (Fragment) ...	A0A109PVK5			↓
						HPT;J3QR68;A0A0C4DGL8;J3QLC9;A0A087WU08;Q6NSB4...	Haptoglobin OS=Homo sapiens GN=HP PE=1 SV=1	HP_1			↑	Q9UL90;A0A0J9YY99;Q0ZCG5;A2J1N3;A0A1C9J6R2;A0A...	Myosin-reactive immunoglobulin heavy chain var...	Q9UL90			↓
						A1AT;Q13747;Q9P173;A6YP93;G3V2B9;B2D098;C5J0G2...	Alpha-1-antitrypsin OS=Homo sapiens GN=SERPINA...	SERPINA1			↑	FIBA;A0A0S2Z3E8;Q3KRA7;A0A087WUA0;A0A0S2Z3M3;Q...	Fibrinogen alpha chain OS=Homo sapiens GN=FGA ...	FGA			↓
						A0A024R6I7;A0A0G2JRN3	Alpha-1-antitrypsin OS=Homo sapiens GN=SERPINA...	SERPINA1_1			↑	A0A024R972;Q6NVY8	Laminin, gamma 1 (Formerly LAMB2), isoform CRA...	LAMC1			↓
						PCYOX;B7Z8A2;B7Z3Y2;F8W8W4;C9K055;C9JM55;Q53ST...	Prenylcysteine oxidase 1 OS=Homo sapiens GN=PC...	PCYOX1			↑	D3DTX7;CO1A1	Collagen, type I, alpha 1, isoform CRA_a OS=Ho...	COL1A1			↓
						B4DPQ0;C1R;Q53HT9;F5H2D0;B4E1B0;D3DUT5;F5H1V0;...	Complement C1r subcomponent OS=Homo sapiens GN...	C1R			↑	A4UCS6	Peroxiredoxin 6 (Fragment) OS=Homo sapiens PE=...	A4UCS6			↑
						HV103	Immu↑globulin heavy variable 1-3 OS=Homo sapi...	IGHV1-3			↑	S6BGD6	IgG L chain OS=Homo sapiens PE=1 SV=1	S6BGD6			↓
						PCLO	Protein piccolo OS=Homo sapiens GN=PCLO PE=1 SV=4	PCLO			↑	A0A068LN03	Ig heavy chain variable region (Fragment) OS=H...	A0A068LN03			↓
						P78482	APOB protein (Fragment) OS=Homo sapiens GN=APO...	APOB_2			↑	IGL1	Immunoglobulin lambda-1 light chain OS=Homo sa...	IGL1			↓
						F5GY80	Complement component C8 beta chain OS=Homo sap...	C8B			↑	A0A024R8D7;LC1L1	Lipocalin 1 (Tear prealbumin), isoform CRA_a O...	LCN1			↓
						XP32	Skin-specific protein 32 OS=Homo sapiens GN=XP...	XP32			↓	CYTA	Cystatin-A OS=Homo sapiens GN=CSTA PE=1 SV=1	CSTA			↓
						CERU;E9PFZ2;B3KTA8;H7C5R1;D6RE86	Ceruloplasmin OS=Homo sapiens GN=CP PE=1 SV=1	CP			↑	A0A075B6Z2	T-cell receptor alpha joining 56 (Fragment) OS...	TRAJ56			↓
						LV327	Immu↑globulin lambda variable 3-27 OS=Homo sa...	IGLV3-27			↑	A0A024RAB9;D6RGJ1	Complement component 1, q subcomponent, B chai...	C1QB			↓
						K7EKS1	DNA-directed RNA polymerase II subunit RPB9 OS...	POLR2I			↑	D3DP16;C9JU00;C9JPQ9	Fibrinogen gamma chain, isoform CRA_a OS=Homo ...	FGG			↓
						Q9UL92;A0A109PS45	Myosin-reactive immu↑globulin heavy chain var...	Q9UL92			↓	Q5NV63	V1-4 protein (Fragment) OS=Homo sapiens GN=V1-...	V1-4			↓
						B2R4P9;A0A1X8XL64;H3C	Histone H3 OS=Homo sapiens GN=H3F3B PE=2 SV=1	H3F3B			↑	KBTB8	Kelch repeat and BTB domain-containing protein...	KBTBD8			↓
						EF1A1;A8K9C4;EF1A2;A0A087WVQ9;B4DV42;A0A087WV0...	Elongation factor 1-alpha 1 OS=Homo sapiens GN...	EEF1A1			↑	DEF1	Neutrophil defensin 1 OS=Homo sapiens GN=DEFA1...	DEFA1			↑
						B3KR18	cDNA FLJ33480 fis, clone BRAMY2002799, highly ...	B3KR18			↓	PCLO	Protein piccolo OS=Homo sapiens GN=PCLO PE=1 SV=4	PCLO			↓
						G3V0E5;TFR1;B7Z2I6;H7C3V5	Transferrin receptor (P90, CD71), isoform CRA_...	TFRC			↑	GSDMA	Gasdermin-A OS=Homo sapiens GN=GSDMA PE=1 SV=4	GSDMA			↑
						NEP;C9IYX7;A0A087WWM7	Neprilysin OS=Homo sapiens GN=MME PE=1 SV=2	MME			↑	A2NYU7	Heavy chain Fab (Fragment) OS=Homo sapiens PE=...	A2NYU7			↓
						A0A075B6Z2	T-cell receptor alpha joining 56 (Fragment) OS...	TRAJ56			↑	Q65ZC9;Q0ZCG7;HV333;HV366;Q0ZCH0;A2N192;Q0ZCI3...	Single-chain Fv (Fragment) OS=Homo sapiens GN=...	scFv			↓
						A0A024QZZ7;H2B1B;H2B1A;L0R4T3	Histone H2B OS=Homo sapiens GN=HIST1H2BD PE=3 ...	HIST1H2BD			↑	IL1AP	Interleukin-1 receptor accessory protein OS=Ho...	IL1RAP			↑
						D3DP16;C9JU00;C9JPQ9	Fibri↑gen gamma chain, isoform CRA_a OS=Homo ...	FGG			↑	A0A024R5T6	Zinc finger protein 238, isoform CRA_a OS=Homo...	ZNF238			↓
						HV64D	Immu↑globulin heavy variable 3-64D OS=Homo sa...	IGHV3-64D			↑	A0A024RAB6	Heparan sulfate proteoglycan 2 (Perlecan), iso...	HSPG2			↑
						Q7Z351	Uncharacterized protein DKFZp686N02209 OS=Homo...	DKFZp686N02209			↑	Q7Z351	Uncharacterized protein DKFZp686N02209 OS=Homo...				↑
						Q59HB3	Apolipoprotein B variant (Fragment) OS=Homo sa...	Q59HB3			↓	HBG2;E9PBW4;HBG1;B7UCU6;D9YZU8;A1EGU3	Hemoglobin subunit gamma-2 OS=Homo sapiens GN=...	HBG2			↑
						A2NW98	Rheumatoid factor light chain variable region ...	A2NW98			↓	PLAK;C9JK18;C9J826;A0A0S2Z495;CTNB1;Q7KZ86	Junction plakoglobin OS=Homo sapiens GN=JUP PE...	JUP			↓
						B4DEF7	cDNA FLJ60062, highly similar to 78 kDa glucos...	B4DEF7			↓	A0A024RAG6;X6RLJ0;Q9H2L7	Complement component 1, q subcomponent, A chai...	C1QA			↓
						HV146	Immu↑globulin heavy variable 1-46 OS=Homo sap...	IGHV1-46			↑
						SAA1	Serum amyloid A-1 protein OS=Homo sapiens GN=S...	SAA1_1			↑
						CDHR2	Cadherin-related family member 2 OS=Homo sapie...	CDHR2			↑
						CALL3	Calmodulin-like protein 3 OS=Homo sapiens GN=C...	CALML3			↑
						A0A0G2JIW1;B4DFN9;B3KTT5;HS71L;Q9UQC1;B4DNX1;B...	Heat shock 70 kDa protein 1B OS=Homo sapiens G...	HSPA1B			↑

[truncated: 11 more sheets: Supplementary Data 11, Supplementary Data 12, Supplementary Data 13, Supplementary Data 14, Supplementary Data 15, Supplementary Data 16, Supplementary Data 17, Supplementary data 18, Supplementary data 19, Supplementary data 20, Supplementary data 21]
