# Supplementary material for: Longitudinal plasma nano-proteomics reveals acute systemic responses to radiotherapy and predictive biomarkers of late toxicity
Source: Commun Med (Lond). 2026 Apr 1;6:308. doi: 10.1038/s43856-026-01552-3 (PMC13212878; doi:10.1038/s43856-026-01552-3)
Supplement: Supplementary file 4 — Supplementary Dataset 2 [file 43856_2026_1552_MOESM4_ESM.xlsx]

## Sheet: Figure 3a
Figure 3a. Enriched pathways at different time points (t0 vs t1, t0 vs t3, and t0 vs t-end), plotted using odds ratio values and −log10 adjusted p-values.
Term	Group	Cohort	Minus log10 adujsted p value	Odds_Ratio	Pathways Order
Phospholipid efflux	t0 Vs t1	Prostate	6.1308	109.961	1	Phospholipid efflux
Regulation of cholesterol esterification	t0 Vs t1	Prostate	5.95031	96.2112	2	Regulation of cholesterol esterification
Regulation of complement activation	t0 Vs t1	Prostate	9.38634	39.9718	3	Regulation of complement activation
Platelet degranulation	t0 Vs t1	Prostate	14.0079	26.5817	4	Platelet degranulation
Regulated exocytosis	t0 Vs t1	Prostate	12.8646	18.8736	5	Regulated exocytosis
Neutrophil mediated immunity	t0 Vs t1	Prostate	7.91711	7.2717	6	Neutrophil mediated immunity
Complement activation, lectin pathway	t0 Vs t1	Prostate	6.52655	153.961	7	Complement activation, lectin pathway
Acute inflammatory response	t0 Vs t1	Prostate	5.83667	44.2969	8	Acute inflammatory response
Regulation of blood coagulation	t0 Vs t1	Prostate	9.03596	46.0684	9	Regulation of blood coagulation
Phospholipid efflux	t0 Vs t1	Bladder	4.53401	88.7321	10	Innate immune response
Regulation of cholesterol esterification	t0 Vs t1	Bladder	4.43695	78.869	11	Receptor-mediated endocytosis
Regulation of complement activation	t0 Vs t1	Bladder	2.45138	15.4022	12	Post-translational protein modification
Platelet degranulation	t0 Vs t1	Bladder	18.1948	36.5476	13	Zymogen activation
Regulated exocytosis	t0 Vs t1	Bladder	16.8031	25.6823	14	High-density lipoprotein particle remodeling
Neutrophil mediated immunity	t0 Vs t1	Bladder	4.84555	6.09476	15	Extracellular matrix organization
Complement activation, lectin pathway	t0 Vs t1	Bladder	4.80397	118.321	16	Apoptotic cell clearance
Acute inflammatory response	t0 Vs t1	Bladder	2.16117	21.969	17	Regulation of cholesterol transport
Regulation of blood coagulation	t0 Vs t1	Bladder	4.84555	31.8449	18	Supramolecular fiber organization
Phospholipid efflux	t0 Vs t1	Head and necl	4.03949	67.027
Regulation of cholesterol esterification	t0 Vs t1	Head and necl	3.93788	59.5766
Regulation of complement activation	t0 Vs t1	Head and necl	14.9412	55.8309
Platelet degranulation	t0 Vs t1	Head and necl	13.6052	23.0165
Regulated exocytosis	t0 Vs t1	Head and necl	12.216	16.3234
Neutrophil mediated immunity	t0 Vs t1	Head and necl	2.64832	3.81445
Complement activation, lectin pathway	t0 Vs t1	Head and necl	4.31958	89.3784
Acute inflammatory response	t0 Vs t1	Head and necl	2.86234	23.2961
Regulation of blood coagulation	t0 Vs t1	Head and necl	4.02	30.6524
Regulation of complement activation	t0 Vs t3	Prostate	11.5923	33.8411
Regulation of complement activation	t0 Vs t3	Bladder	3.08104	17.4815
Regulation of complement activation	t0 Vs t3	Head and necl	6.95418	33.1429
Platelet degranulation	t0 Vs t3	Prostate	14.0574	18.9293
Regulated exocytosis	t0 Vs t3	Prostate	11.4979	12.3876
Neutrophil mediated immunity	t0 Vs t3	Prostate	5.60262	4.65262
Complement activation, lectin pathway	t0 Vs t3	Prostate	13.8815	851.813
Acute inflammatory response	t0 Vs t3	Prostate	4.48834	26.6321
Platelet degranulation	t0 Vs t3	Bladder	4.85233	12.562
Regulated exocytosis	t0 Vs t3	Bladder	4.58596	9.57657
Neutrophil mediated immunity	t0 Vs t3	Bladder	5.55033	6.14158
Complement activation, lectin pathway	t0 Vs t3	Bladder	7.87003	238.38
Acute inflammatory response	t0 Vs t3	Bladder	3.03878	27.177
Platelet degranulation	t0 Vs t3	Head and necl	10.4787	23.0846
Regulated exocytosis	t0 Vs t3	Head and necl	9.97637	16.7485
Neutrophil mediated immunity	t0 Vs t3	Head and necl	5.70576	6.20595
Complement activation, lectin pathway	t0 Vs t3	Head and necl	6.81497	169.855
Acute inflammatory response	t0 Vs t3	Head and necl	6.15394	48.9089
Platelet degranulation	t0 Vs t-end	Prostate	19.8698	23.8582
Regulated exocytosis	t0 Vs t-end	Prostate	16.0644	15.4035
Neutrophil mediated immunity	t0 Vs t-end	Prostate	11.4643	6.66123
Complement activation, lectin pathway	t0 Vs t-end	Prostate	11.6507	373.17
Acute inflammatory response	t0 Vs t-end	Prostate	3.34097	20.8858
Platelet degranulation	t0 Vs t-end	Bladder	7.53152	16.5129
Regulated exocytosis	t0 Vs t-end	Bladder	7.26293	12.1672
Neutrophil mediated immunity	t0 Vs t-end	Bladder	7.53152	6.96438
Complement activation, lectin pathway	t0 Vs t-end	Bladder	6.53055	148.179
Acute inflammatory response	t0 Vs t-end	Bladder	8.07366	63.775
Platelet degranulation	t0 Vs t-end	Head and necl	8.96884	20.2991
Regulated exocytosis	t0 Vs t-end	Head and necl	8.43243	14.8404
Neutrophil mediated immunity	t0 Vs t-end	Head and necl	2.537	3.88965
Complement activation, lectin pathway	t0 Vs t-end	Head and necK	8.43243	248.375
Acute inflammatory response	t0 Vs t-end	Head and necl	3.36452	28.2979
Regulation of blood coagulation	t0 Vs t-end	Prostate	11.6431	40.6978
Regulation of blood coagulation	t0 Vs t-end	Bladder	2.60635	16.3169
Regulation of blood coagulation	t0 Vs t-end	Head and necl	7.85696	42.0381
Innate immune response	t0 Vs t3	Prostate	4.66581	5.39943
Receptor-mediated endocytosis	t0 Vs t3	Prostate	5.97353	9.58634
Post-translational protein modification	t0 Vs t3	Prostate	4.04362	4.68338
High-density lipoprotein particle remodeling	t0 Vs t3	Prostate	3.29748	41.0654
Zymogen activation	t0 Vs t3	Prostate	3.29748	14.3273
Innate immune response	t0 Vs t3	Bladder	7.17659	9.52654
Receptor-mediated endocytosis	t0 Vs t3	Bladder	2.12554	6.9134
Post-translational protein modification	t0 Vs t3	Bladder	3.09473	5.3614
High-density lipoprotein particle remodeling	t0 Vs t3	Bladder	2.69993	46.5445
Zymogen activation	t0 Vs t3	Bladder	3.2653	19.6716
Innate immune response	t0 Vs t3	Head and necl	5.70858	8.08409
Receptor-mediated endocytosis	t0 Vs t3	Head and necl	6.03507	13.2552
Post-translational protein modification	t0 Vs t3	Head and necl	5.15796	7.02161
High-density lipoprotein particle remodeling	t0 Vs t3	Head and necl	4.59509	74.8362
Zymogen activation	t0 Vs t3	Head and necl	10.1678	50.6199
Zymogen activation	t0 Vs t-end	Prostate	5.51191	20.1356
Zymogen activation	t0 Vs t-end	Bladder	3.43042	18.4897
Zymogen activation	t0 Vs t-end	Head and necl	5.99865	30.7059
High-density lipoprotein particle remodeling	t0 Vs t-end	Prostate	4.12172	35.3614
High-density lipoprotein particle remodeling	t0 Vs t-end	Bladder	6.74997	74.6203
High-density lipoprotein particle remodeling	t0 Vs t-end	Head and necl	5.35012	63.131
Extracellular matrix organization	t0 Vs t-end	Prostate	5.42036	5.76945
Apoptotic cell clearance	t0 Vs t-end	Prostate	5.31974	24.9689
Regulation of cholesterol transport	t0 Vs t-end	Prostate	3.49006	22.9767
Supramolecular fiber organization	t0 Vs t-end	Prostate	3.40559	4.23432
Extracellular matrix organization	t0 Vs t-end	Bladder	2.47651	4.65583
Apoptotic cell clearance	t0 Vs t-end	Bladder	2.87423	20.2626
Regulation of cholesterol transport	t0 Vs t-end	Bladder	4.61098	37.0168
Supramolecular fiber organization	t0 Vs t-end	Bladder	2.05527	3.95121
Extracellular matrix organization	t0 Vs t-end	Head and necl	8.00386	10.0333
Apoptotic cell clearance	t0 Vs t-end	Head and necl	3.08462	22.4364
Regulation of cholesterol transport	t0 Vs t-end	Head and necl	3.42165	30.9961
Supramolecular fiber organization	t0 Vs t-end	Head and necl	2.41372	4.39316

## Sheet: Figure 3b
Figure 3b. Proteins involved in the five commonly enriched pathways across the three cohorts at the three time points.
Group	Protein	Pathway
Prostate	ITIH4	Platelet degranulation
Prostate	F13A1	Platelet degranulation
Prostate	ORM2	Platelet degranulation
Prostate	KNG1	Platelet degranulation
Prostate	F8	Platelet degranulation
Prostate	SELENOP	Platelet degranulation
Prostate	VCL	Platelet degranulation
Prostate	ITIH4	regulated exocytosis
Prostate	F13A1	regulated exocytosis
Prostate	ORM2	regulated exocytosis
Prostate	KNG1	regulated exocytosis
Prostate	F8	regulated exocytosis
Prostate	SELENOP	regulated exocytosis
Prostate	VCL	regulated exocytosis
Prostate	KRT1	neutrophil mediated immunity
Prostate	HP	neutrophil mediated immunity
Prostate	CFP	neutrophil mediated immunity
Prostate	ORM2	neutrophil mediated immunity
Prostate	C3	neutrophil mediated immunity
Prostate	FLG2	neutrophil mediated immunity
Prostate	SELL	neutrophil mediated immunity
Prostate	VCL	neutrophil mediated immunity
Prostate	FTL	neutrophil mediated immunity
Prostate	FCN2	complement activation, lectin pathway
Prostate	FCN3	complement activation, lectin pathway
Prostate	KRT1	complement activation, lectin pathway
Prostate	MBL2	complement activation, lectin pathway
Prostate	ITIH4	acute inflammatory response
Prostate	HP	acute inflammatory response
Prostate	MBL2	acute inflammatory response
Bladder	SERPINA3	Platelet degranulation
Bladder	ORM1	Platelet degranulation
Bladder	SERPINA3	regulated exocytosis
Bladder	ORM1	regulated exocytosis
Bladder	MYH9	regulated exocytosis
Bladder	FCN1	neutrophil mediated immunity
Bladder	SERPINA3	neutrophil mediated immunity
Bladder	PIGR	neutrophil mediated immunity
Bladder	ORM1	neutrophil mediated immunity
Bladder	CAPN1	neutrophil mediated immunity
Bladder	CAMP	neutrophil mediated immunity
Bladder	S100A7	neutrophil mediated immunity
Bladder	FCN1	complement activation, lectin pathway
Bladder	FCN3	complement activation, lectin pathway
Bladder	CRP	acute inflammatory response
Bladder	HPR	acute inflammatory response
Head and neck	ITIH4	Platelet degranulation
Head and neck	THBS1	Platelet degranulation
Head and neck	ITIH4	regulated exocytosis
Head and neck	THBS1	regulated exocytosis
Head and neck	PCLO	regulated exocytosis
Head and neck	FCN1	neutrophil mediated immunity
Head and neck	FCN2	neutrophil mediated immunity
Head and neck	FCN3	neutrophil mediated immunity
Head and neck	FCN1	complement activation, lectin pathway
Head and neck	COLEC10	complement activation, lectin pathway
Head and neck	APCS	acute inflammatory response
Head and neck	ITIH4	acute inflammatory response

## Sheet: Figure 4(g-i)
Figure 4g–i. Normalized abundance values of FCN1 for patients at all time points during radiotherapy, as obtained from Progenesis MS analysis.
Prostate (g)					Bladder (h)					Head and neck (i)
t0	t1	t2	t3	t4	t0	t1	t2	t3	t4	t0	t1	t2	t3	t4	t5	t6
128886	36632.6	65446	36547.1	78449.8	41404.7	24158.9	4602.94	14761.9	38956.3	28688.9	15293	20915	11414.4	3443.76	14355.8	7408.71
175556	87699.9	86269.1	130894	109036	44916.6	47477.7	30676	32692.9	68080.6	43806	15600.1	16955	11078.9	29022.8	7922.42	7267.7
85643.3	58754.8	51283.9	52381	77624.7	21031.6	25232	14152.3	3587.35	31514.6	31263.8	19860.3	9332.73	11225.9	14819.3	16603.8	6679.06
163976	36238.2	76311.2	74130.2	68807.4	26503.7	8335.47	6606.73	12284.7	30425.9	35923.5	7299.07	28654.9	5113.59	6205.33	9782.41	6761.65
126652	110277	146455	79577.1	70441.1	16957.2	10396.7	9610.41	14266.5	12764.5	19081.5	7205.66	4721.45	7663.1	4520.71	12057	9543.94
108801	130500	95155.2	39933.8	70311.7	36721	8858.62	7146.23	11333.7	38156.9	19337.5	21102.4	6821.03	12842.8	25895	11913.1	20035.6
134208	95607.1	75211.1	75011	79402	30812.7	7033.97	5939.2	22613	15711	16833	16808.6	8297.63	14001	3415.26	18160.6
128221	25434.6	76423.4	85089.1	47116.3	30851.6	8416.62	16672.5	15711	27979.5	38151.2		11417.3		17733.7
143274	156504	229753	182365	66100.1	26613.7	10229.2	7628.33	25433.6	12175.5	9648.14				10077
185936	89933.1	75565.2	30830	105509	60948.8	10229.2	7628.33	25433.6	34826.8	22129.6
154128	34212.5	105010	126750	74813.3	24585.7	11391.2	15032.8	33546.4	10265.9	30940.2
47474.6	74891.9	77397.4	35400.9	32828.7	45331.1	12617.5	5393.6	10265.9	12535.1
130101	47113.5	71296.9	119023	73829.8	66443.5	13906.3	15807.5	12535.1	10349.6
148101	97403.1	70830.9	100607	61771.5	18094.3	10746	14787.3	19792.4	7883.41
167284	172475	104399	150484	140256	57564	9462.43	10995.4	19414.9	23475.4
87648.6	66081.3	181520	47597.3	32760.4	13599.6	13735.4	21997	28516.6	20059.1
135475	46281.3	61856.6	64334.8	46335.8	25864.4	24948	16156.6	15334.4	7088.33
7514.68	21228.4	84374.8	8759.98	10357.5	19210.3	6475.22	11809.9	8656.48	3504.62
187606	39760.1	27010	127516	65229.8	17643.1	5066.48	6809.45	19873.3	9897.31
192305	151620	108586	141586	159345	64280.5	7403.47	19807.2	13184.7	71249.8
129110	47345.8	93737.3	69627	104813	34565.8	33637.5	60371.1	12829	26019.9
192118	100091	71239.8	161224	163557	28449.4	24950.9	26961.4	34211.5	10060.2
128853	217002	83753.8	190394	108603		23892.6	18915.6
223588	10093.8	75767.5		139249
6255.61

## Sheet: Figure S1b
Figure S1b. Protein binding (PB) values (μg protein/μM lipid) obtained for each plasma sample following incubation with liposomal nanoparticles.
Prostate
t0	t1	t2	t3	t4
60.92	58.82	72.1	74.37	80.29
95.35	73.89	154.35	111.44	83.96
90.09	47.31	64.64	95.59	99.35
72.23	52.34	71.85	76.84	94.21
107.41	49.9	112.06	75.53	67.79
33.39	22.99	85.6	79.28	171.63
133.8	68.45	74.02	56.03	203.46
77.86	67.62	100.1	50.87	70.58
146.89	102.38	74.28	66.22	64.81
130.52	38.5	92.42	67.55	150.161
140.66	61.75	114.37	60.08	154.47
182.3	121.08		41.48	171.337
124.72			118.87
139.85
Bladder
t0	t1	t2	t3	t4
133.83	144.81	232.25	167.86	71.11
65.39	83.54	121.16	91.3	58.18
81.37	96.72	124.77	175.37	139
97.17	170.72	151.34	119.69	47.03
50.24	107.4	49.93	91.45	61.47
109.08	119.48	120.15	83.78	37.72
74	153.71	100.4	67.28	163.04
62.16	114.05	94.52	83.02	320.25
48.75	111.35	87.96	51.09	150.97
107.08	134.28	48.04	52.59	234.2
36.77	83.04	125.6	30.54	168.92
67.43	117.42	80.5	75.51	129.92
98.13	84.72	166.85	40.07	97.35
57.68	102.09	148.52	61.33	107.22
66.96	142.52	78.53	56.62	92.1
82.32	143.5	172.71	90.19	41.94
100.24	108.57	64.31	125.68	77.48
105.2	111.41	77.37	96.67	187.5
124.93	103.76	58.46	80.51	24.37
116.56	112.26	89.84	62.94	33.85
81.4	117.67		129.35	31.72
89.57	128.95		76.01	76.46
68.39	179.62
Head and neck
t0	t1	t2	t3	t4	t5	t6
139.81	131.11	86.31	86.66	76.81	98.42	89.73
85.3	152.17	85.62	127.76	87.16	96.53	50.89
92.28	268.33	65.29	191.63	142.62	157.26	60.82
94.44	98.23	69.02	143.78	124.8	47.29	91.27
186.44	136.33	117.95	188.91	149.05	86.56	34.13
102.42	121.22	96.23	64.34	127.69	65.65	99.25
91.23	130.82	133.23	232.01	130.89	80.95
209.01	244.32	142.26		138.43	140.09
135.01				357.67
136.46
118.74

## Sheet: Figure S2b
Figure S2b. Number of differentially abundant proteins (DAPs) at the three time points compared with t0.
	Upregulated	Downregulated	All DAPS
Prostate
t0 Vs t1	61	32	93
t0 Vs t3	225	154	379
t0 Vs t-end	166	142	308
Bladder
t0 Vs t1	30	112	142
t0 Vs t3	49	93	142
t0 Vs t-end	45	154	199
Head and neck
t0 Vs t1	30	111	141
t0 Vs t3	47	103	150
t0 Vs t-end	47	126	173

## Sheet: Figure S3(a-c)
Figure S3a–c. Proteins involved in the enriched pathways at the three time points (t0, t3, and t-end).
Figure S3a			Figure S3b			Figure S3c
t0			t3			t-end
Group	Protein	Pathway	Group	Protein	Pathway	Group	Protein	Pathway
Prostate	APOC1	positive regulation of cholesterol esterification	Prostate	COLEC11	receptor-mediated endocytosis	Prostate	GSN	extracellular matrix organization
Prostate	APOA2	positive regulation of cholesterol esterification	Prostate	AMBP	receptor-mediated endocytosis	Prostate	VWF	extracellular matrix organization
Prostate	APOA4	positive regulation of cholesterol esterification	Prostate	LRP1	receptor-mediated endocytosis	Prostate	LUM	extracellular matrix organization
Prostate	APOE	positive regulation of cholesterol esterification	Prostate	HP	receptor-mediated endocytosis	Prostate	SERPINF2	extracellular matrix organization
Prostate	APOA5	positive regulation of cholesterol esterification	Prostate	HBB	receptor-mediated endocytosis	Prostate	ITGA2B	extracellular matrix organization
Prostate	APOC1	regulation of cholesterol esterification	Prostate	APOA1	receptor-mediated endocytosis	Prostate	ITGA1	extracellular matrix organization
Prostate	APOA2	regulation of cholesterol esterification	Prostate	HPR	receptor-mediated endocytosis	Prostate	TNC	extracellular matrix organization
Prostate	APOA4	regulation of cholesterol esterification	Prostate	JCHAIN	receptor-mediated endocytosis	Prostate	LAMB1	extracellular matrix organization
Prostate	APOE	regulation of cholesterol esterification	Prostate	MARCO	receptor-mediated endocytosis	Prostate	PLG	extracellular matrix organization
Prostate	APOA5	regulation of cholesterol esterification	Prostate	GRK4	receptor-mediated endocytosis	Prostate	VTN	extracellular matrix organization
Prostate	APOC1	phospholipid efflux	Prostate	MASP1	receptor-mediated endocytosis	Prostate	COL2A1	extracellular matrix organization
Prostate	APOA2	phospholipid efflux	Prostate	APOE	receptor-mediated endocytosis	Prostate	ADAMTS13	extracellular matrix organization
Prostate	APOA4	phospholipid efflux	Prostate	LDLR	receptor-mediated endocytosis	Prostate	COL6A1	extracellular matrix organization
Prostate	APOE	phospholipid efflux	Prostate	FCN1	innate immune response	Prostate	FLOT1	extracellular matrix organization
Prostate	APOA5	phospholipid efflux	Prostate	APCS	innate immune response	Prostate	P4HB	extracellular matrix organization
Prostate	APOC1	positive regulation of steroid metabolic process	Prostate	FCN2	innate immune response	Prostate	KLKB1	extracellular matrix organization
Prostate	APOA2	positive regulation of steroid metabolic process	Prostate	COLEC11	innate immune response	Prostate	FBN1	extracellular matrix organization
Prostate	APOA4	positive regulation of steroid metabolic process	Prostate	FCN3	innate immune response	Prostate	FCN1	apoptotic cell clearance
Prostate	APOE	positive regulation of steroid metabolic process	Prostate	COLEC10	innate immune response	Prostate	FCN2	apoptotic cell clearance
Prostate	APOA5	positive regulation of steroid metabolic process	Prostate	KRT1	innate immune response	Prostate	FCN3	apoptotic cell clearance
Bladder	APOC1	positive regulation of cholesterol esterification	Prostate	CFP	innate immune response	Prostate	ANXA1	apoptotic cell clearance
Bladder	APOA1	positive regulation of cholesterol esterification	Prostate	JCHAIN	innate immune response	Prostate	LRP1	apoptotic cell clearance
Bladder	APOA4	positive regulation of cholesterol esterification	Prostate	C3	innate immune response	Prostate	RAC2	apoptotic cell clearance
Bladder	APOE	positive regulation of cholesterol esterification	Prostate	BPIFB1	innate immune response	Prostate	TGM2	apoptotic cell clearance
Bladder	APOC1	regulation of cholesterol esterification	Prostate	VNN1	innate immune response	Prostate	CETP	high-density lipoprotein particle remodeling
Bladder	APOA1	regulation of cholesterol esterification	Prostate	MASP2	innate immune response	Prostate	ALB	high-density lipoprotein particle remodeling
Bladder	APOA4	regulation of cholesterol esterification	Prostate	MASP1	innate immune response	Prostate	APOA2	high-density lipoprotein particle remodeling
Bladder	APOE	regulation of cholesterol esterification	Prostate	LTF	innate immune response	Prostate	APOA1	high-density lipoprotein particle remodeling
Bladder	APOC1	phospholipid efflux	Prostate	MBL2	innate immune response	Prostate	PLTP	high-density lipoprotein particle remodeling
Bladder	APOA1	phospholipid efflux	Prostate	ITIH2	post-translational protein modification	Prostate	CETP	regulation of cholesterol transport
Bladder	APOA4	phospholipid efflux	Prostate	SERPIND1	post-translational protein modification	Prostate	LRP1	regulation of cholesterol transport
Bladder	APOE	phospholipid efflux	Prostate	SERPINC1	post-translational protein modification	Prostate	APOA2	regulation of cholesterol transport
Bladder	APOC1	positive regulation of steroid metabolic process	Prostate	TNC	post-translational protein modification	Prostate	APOA1	regulation of cholesterol transport
Bladder	APOA1	positive regulation of steroid metabolic process	Prostate	APOA2	post-translational protein modification	Prostate	ABCA13	regulation of cholesterol transport
Bladder	APOA4	positive regulation of steroid metabolic process	Prostate	APOA1	post-translational protein modification	Prostate	TMOD1	supramolecular fiber organization
Bladder	APOE	positive regulation of steroid metabolic process	Prostate	LTBP1	post-translational protein modification	Prostate	DSP	supramolecular fiber organization
Head and neck	APOC1	positive regulation of cholesterol esterification	Prostate	KNG1	post-translational protein modification	Prostate	APCS	supramolecular fiber organization
Head and neck	APOA4	positive regulation of cholesterol esterification	Prostate	F5	post-translational protein modification	Prostate	GSN	supramolecular fiber organization
Head and neck	APOE	positive regulation of cholesterol esterification	Prostate	PSMA8	post-translational protein modification	Prostate	LUM	supramolecular fiber organization
Head and neck	AGT	positive regulation of cholesterol esterification	Prostate	C3	post-translational protein modification	Prostate	TPM3	supramolecular fiber organization
Head and neck	APOC1	regulation of cholesterol esterification	Prostate	PSMA1	post-translational protein modification	Prostate	SERPINF2	supramolecular fiber organization
Head and neck	APOA4	regulation of cholesterol esterification	Prostate	PSME2	post-translational protein modification	Prostate	APOA1	supramolecular fiber organization
Head and neck	APOE	regulation of cholesterol esterification	Prostate	SPP2	post-translational protein modification	Prostate	KRT9	supramolecular fiber organization
Head and neck	AGT	regulation of cholesterol esterification	Prostate	APOE	post-translational protein modification	Prostate	COL2A1	supramolecular fiber organization
Head and neck	APOC1	phospholipid efflux	Prostate	FBN1	post-translational protein modification	Prostate	COL6A1	supramolecular fiber organization
Head and neck	APOA4	phospholipid efflux	Prostate	APOA2	high-density lipoprotein particle assembly	Prostate	RAC2	supramolecular fiber organization
Head and neck	APOE	phospholipid efflux	Prostate	APOA1	high-density lipoprotein particle assembly	Prostate	EMILIN1	supramolecular fiber organization
Head and neck	AGT	phospholipid efflux	Prostate	ABCA7	high-density lipoprotein particle assembly	Prostate	P4HB	supramolecular fiber organization
Head and neck	APOC1	positive regulation of steroid metabolic process	Prostate	APOE	high-density lipoprotein particle assembly	Prostate	LTF	supramolecular fiber organization
Head and neck	APOA4	positive regulation of steroid metabolic process	Bladder	HPX	receptor-mediated endocytosis	Prostate	CETP	reverse cholesterol transport
Head and neck	APOE	positive regulation of steroid metabolic process	Bladder	COLEC11	receptor-mediated endocytosis	Prostate	APOA2	reverse cholesterol transport
Head and neck	AGT	positive regulation of steroid metabolic process	Bladder	SAA1	receptor-mediated endocytosis	Prostate	APOA1	reverse cholesterol transport
			Bladder	HPR	receptor-mediated endocytosis	Prostate	CLU	reverse cholesterol transport
			Bladder	APOB	receptor-mediated endocytosis	Bladder	COL1A1	extracellular matrix organization
			Bladder	JCHAIN	receptor-mediated endocytosis	Bladder	COMP	extracellular matrix organization
			Bladder	FCN1	innate immune response	Bladder	TTR	extracellular matrix organization
			Bladder	CRP	innate immune response	Bladder	ITGA2	extracellular matrix organization
			Bladder	FCN2	innate immune response	Bladder	ITGB3	extracellular matrix organization
			Bladder	APCS	innate immune response	Bladder	PLG	extracellular matrix organization
			Bladder	COLEC11	innate immune response	Bladder	CAPN1	extracellular matrix organization
			Bladder	FCN3	innate immune response	Bladder	KLKB1	extracellular matrix organization
			Bladder	COLEC10	innate immune response	Bladder	ELANE	extracellular matrix organization
			Bladder	APOA4	innate immune response	Bladder	FCN1	apoptotic cell clearance
			Bladder	DEFA1	innate immune response	Bladder	FCN2	apoptotic cell clearance
			Bladder	CFP	innate immune response	Bladder	FCN3	apoptotic cell clearance
			Bladder	JCHAIN	innate immune response	Bladder	ITGB3	apoptotic cell clearance
			Bladder	SAA1	innate immune response	Bladder	CETP	high-density lipoprotein particle remodeling
			Bladder	MASP2	innate immune response	Bladder	APOM	high-density lipoprotein particle remodeling
			Bladder	CAMP	innate immune response	Bladder	APOC1	high-density lipoprotein particle remodeling
			Bladder	S100A7	innate immune response	Bladder	APOA1	high-density lipoprotein particle remodeling
			Bladder	LTF	innate immune response	Bladder	APOA4	high-density lipoprotein particle remodeling
			Bladder	SERPINA1	post-translational protein modification	Bladder	APOE	high-density lipoprotein particle remodeling
			Bladder	SERPIND1	post-translational protein modification	Bladder	CETP	regulation of cholesterol transport
			Bladder	PSMA2	post-translational protein modification	Bladder	APOC1	regulation of cholesterol transport
			Bladder	FN1	post-translational protein modification	Bladder	APOA1	regulation of cholesterol transport
			Bladder	APOA2	post-translational protein modification	Bladder	APOA4	regulation of cholesterol transport
			Bladder	PCSK9	post-translational protein modification	Bladder	APOA5	regulation of cholesterol transport
			Bladder	LAMB1	post-translational protein modification	Bladder	COL1A1	supramolecular fiber organization
			Bladder	LAMC1	post-translational protein modification	Bladder	GGA1	supramolecular fiber organization
			Bladder	MFGE8	post-translational protein modification	Bladder	APCS	supramolecular fiber organization
			Bladder	APOB	post-translational protein modification	Bladder	TTR	supramolecular fiber organization
			Bladder	APOM	high-density lipoprotein particle assembly	Bladder	SAA1	supramolecular fiber organization
			Bladder	APOA2	high-density lipoprotein particle assembly	Bladder	APOA1	supramolecular fiber organization
			Bladder	APOA4	high-density lipoprotein particle assembly	Bladder	APOA4	supramolecular fiber organization
			Head and neck	LRP1	receptor-mediated endocytosis	Bladder	VIM	supramolecular fiber organization
			Head and neck	TFRC	receptor-mediated endocytosis	Bladder	ALDOA	supramolecular fiber organization
			Head and neck	AMBP	receptor-mediated endocytosis	Bladder	CETP	reverse cholesterol transport
			Head and neck	HP	receptor-mediated endocytosis	Bladder	APOM	reverse cholesterol transport
			Head and neck	SAA1	receptor-mediated endocytosis	Bladder	APOA1	reverse cholesterol transport
			Head and neck	MASP1	receptor-mediated endocytosis	Bladder	APOA4	reverse cholesterol transport
			Head and neck	HPR	receptor-mediated endocytosis	Bladder	APOE	reverse cholesterol transport
			Head and neck	APOE	receptor-mediated endocytosis	Head and neck	FGB	extracellular matrix organization
			Head and neck	APOB	receptor-mediated endocytosis	Head and neck	FGA	extracellular matrix organization
			Head and neck	JCHAIN	receptor-mediated endocytosis	Head and neck	VWF	extracellular matrix organization
			Head and neck	FCN1	innate immune response	Head and neck	LAMA2	extracellular matrix organization
			Head and neck	CRP	innate immune response	Head and neck	FGG	extracellular matrix organization
			Head and neck	FCN2	innate immune response	Head and neck	FN1	extracellular matrix organization
			Head and neck	APCS	innate immune response	Head and neck	LAMC1	extracellular matrix organization
			Head and neck	COLEC10	innate immune response	Head and neck	HSPG2	extracellular matrix organization
			Head and neck	APOA4	innate immune response	Head and neck	THBS1	extracellular matrix organization
			Head and neck	JCHAIN	innate immune response	Head and neck	COL1A1	extracellular matrix organization
			Head and neck	C3	innate immune response	Head and neck	COMP	extracellular matrix organization
			Head and neck	SAA1	innate immune response	Head and neck	VTN	extracellular matrix organization
			Head and neck	MASP2	innate immune response	Head and neck	ADAMTS13	extracellular matrix organization
			Head and neck	MASP1	innate immune response	Head and neck	P4HB	extracellular matrix organization
			Head and neck	CAMP	innate immune response	Head and neck	A2M	extracellular matrix organization
			Head and neck	S100A7	innate immune response	Head and neck	KLKB1	extracellular matrix organization
			Head and neck	FGA	post-translational protein modification	Head and neck	FCN1	apoptotic cell clearance
			Head and neck	ITIH2	post-translational protein modification	Head and neck	FCN2	apoptotic cell clearance
			Head and neck	SERPINA1	post-translational protein modification	Head and neck	FCN3	apoptotic cell clearance
			Head and neck	FGG	post-translational protein modification	Head and neck	THBS1	apoptotic cell clearance
			Head and neck	TNC	post-translational protein modification	Head and neck	CETP	high-density lipoprotein particle remodeling
			Head and neck	FN1	post-translational protein modification	Head and neck	APOM	high-density lipoprotein particle remodeling
			Head and neck	APOA2	post-translational protein modification	Head and neck	APOA2	high-density lipoprotein particle remodeling
			Head and neck	LAMC1	post-translational protein modification	Head and neck	APOA1	high-density lipoprotein particle remodeling
			Head and neck	CP	post-translational protein modification	Head and neck	APOA4	high-density lipoprotein particle remodeling
			Head and neck	C3	post-translational protein modification	Head and neck	CETP	regulation of cholesterol transport
			Head and neck	APOE	post-translational protein modification	Head and neck	APOA2	regulation of cholesterol transport
			Head and neck	APOB	post-translational protein modification	Head and neck	APOA1	regulation of cholesterol transport
			Head and neck	KBTBD8	post-translational protein modification	Head and neck	APOA4	regulation of cholesterol transport
			Head and neck	APOM	high-density lipoprotein particle assembly	Head and neck	COL1A1	supramolecular fiber organization
			Head and neck	APOA2	high-density lipoprotein particle assembly	Head and neck	DSP	supramolecular fiber organization
			Head and neck	APOA4	high-density lipoprotein particle assembly	Head and neck	FGA	supramolecular fiber organization
			Head and neck	APOE	high-density lipoprotein particle assembly	Head and neck	APCS	supramolecular fiber organization
						Head and neck	FAT1	supramolecular fiber organization
						Head and neck	APOA1	supramolecular fiber organization
						Head and neck	APOA4	supramolecular fiber organization
						Head and neck	P4HB	supramolecular fiber organization
						Head and neck	HSPG2	supramolecular fiber organization
						Head and neck	CETP	reverse cholesterol transport
						Head and neck	APOM	reverse cholesterol transport
						Head and neck	APOA2	reverse cholesterol transport
						Head and neck	APOA1	reverse cholesterol transport
						Head and neck	APOA4	reverse cholesterol transport

## Sheet: Figure S5a
Figure S5a. Factor numbers and variance (%) values obtained from the t0 proteomic data.
Factor name	Variance (%)
Factor 1	20.67
Factor 2	9.11
Factor 3	6.07
Factor 4	3.66
Factor 5	3.61
Factor 6	3.39
Factor 7	2.44
Factor 8	2.14
Factor 9	2.09
Factor 10	1.85
Factor 11	1.69
Factor 12	1.22
Factor 13	1.02
Factor 14	0.84
Factor 15	0.8
